# Supplementary material for: Streptococcus pneumoniae in the heart subvert the host response through biofilm-mediated resident macrophage killing
Source: PLoS Pathog. 2017 Aug 25;13(8):e1006582. doi: 10.1371/journal.ppat.1006582 (PMC5589263; doi:10.1371/journal.ppat.1006582)
Supplement: S2 Table — RNA-seq gene expression log2 fold changes between the four experimental conditions: blood-isolated pneumococci, heart-isolated pneumococci, in vitro biofilm- and planktonic- TIGR4 pneumococci are listed. Normalized RNA-seq read counts (derived from reads mapped to each TIGR4 gene expressed within the TIGR4 genome) are listed. It should be noted that data from five distinct DEseq differential expression analyses are merged into a single table. In each DEseq analysis, total reads from the condition with the most reads were sub-sampled to match the number of reads of the other condition in order to increase statistical significance. As a result, normalized read count values for the same condition will vary between the different comparisons (true reads-per-kilobase-per-million [RPKM] values for all genes are presented in S1 Table). “NA” across all columns for a given analysis indicates that the gene was not included by DEseq in that comparison. (XLSX) [file ppat.1006582.s016.xlsx]

## Sheet: All_LFCs
Table S2: Comparative Transcriptomic analysis. Normalized RNA-seq gene expression levels and log fold changes between the four experimental conditions: blood-isolated pneumococci, heart-isolated pneumococci, in vitro biofilm- and planktonic- TIGR4 pneumococci are listed.
Gene ID	TIGR4 Gene Annotation	Total Normalized Read count of Heart and Blood TIGR4	Normalized Read Count of Heart TIGR4	Normalized Read Count of Blood TIGR4	Fold change (FC) in Blood vs Heart [Blood/Heart]	Log Fold Change (LFC) in Blood vs Heart [Log(Blood/Heart)]	DESeq p.Value of LFC in Blood vs Heart TIGR4	DESeq False Discovery Rate of LFC of Blood vs Heart TIGR4	Total Normalized Read count of Biofilm and Blood TIGR4	Normalized Read Count of Biofilm TIGR4	Normalized Read Count of Blood TIGR4	Fold change (FC) in Blood vs Biofilm [Blood/Biofilm]	Log Fold Change (LFC) in Blood vs Biofilm [Log(Blood/Biofilm)]	DESeq p.Value of LFC in Blood vs Biofilm TIGR4	DESeq False Discovery Rate of LFC of Blood vs Biofilm TIGR4	Total Normalized Read count of Planktonic and Blood TIGR4	Normalized Read Count of Planktonic TIGR4	Normalized Read Count of Blood TIGR4	Fold change (FC) in Blood vs Planktonic [Blood/Planktonic]	Log Fold change (LFC) in Blood vs Planktonic [Blood/Planktonic]	DESeq p.Value of LFC in Blood vs Planktonic TIGR4	DESeq False Discovery Rate of LFC of Blood vs Plaktonic TIGR4	Total Normalized Read count of Planktonic and Heart TIGR4	Normalized Read Count of Planktonic TIGR4	Normalized Read Count of Heart TIGR4	Fold change (FC) in Heart vs Planktonic [Heart/Planktonic]	Log Fold change (LFC) in Heart vs Planktonic [Heart/Planktonic]	DESeq p.Value of LFC in Heart vs Planktonic TIGR4	DESeq False Discovery Rate of LFC of Heart vs Plaktonic TIGR4	Total Normalized Read count of Planktonic and Biofilm TIGR4	Normalized Read Count of Planktonic TIGR4	Normalized Read Count of Biofilm TIGR4	Fold change (FC) in Biofilm vs Planktonic [Biofilm/Planktonic]	Log Fold change (LFC) in Biofilm vs Planktonic [Biofilm/Planktonic]	DESeq p.Value of LFC in Biofilm vs Planktonic TIGR4	DESeq False Discovery Rate of LFC of Biofilm vs Plaktonic TIGR4
SP_0001	chromosome replication initiator DnaA	36.2356	32.4525	41.9102	1.29143	0.36897	0.606572	0.986362	1120.53	992.063	1313.22	1.32373	0.404604	0.420713	0.671968	1863.19	2013.26	1638.07	0.813639	-0.297539	0.760646	1	27.8384	32.3982	23.2785	0.71851	-0.47692	0.393893	0.729828	9282.98	11549.8	7016.13	0.607465	-0.719126	0.0210334	0.0555484
SP_0002	DNA polymerase III subunit beta	53.9385	63.8091	39.1326	0.613276	-0.705391	0.354966	0.913412	1213.4	1206.87	1223.21	1.01354	0.0194031	0.882388	1	1847.04	2064.41	1520.98	0.736763	-0.440727	0.554056	0.921114	38.787	31.7817	45.7922	1.44084	0.526907	0.343602	0.680403	10203.5	11865	8542.09	0.71994	-0.474052	0.12797	0.235532
SP_0003	hypothetical protein	3.33332	0	8.33329	Inf	Inf	0.0558259	0.442905	134.314	50.8153	259.562	5.10796	2.35275	0.135762	0.348939	183.838	92.2254	321.257	3.48339	1.80049	0.200908	0.593841	1.43209	2.86417	0	0	-Inf	0.0608275	0.266311	442.073	525.705	358.441	0.681829	-0.552517	0.148384	0.263046
SP_0004	GTP-dependent nucleic acid-binding protein EngD	72.0236	76.5925	65.1704	0.850872	-0.232986	0.537867	0.985837	1389.54	960.03	2033.8	2.11848	1.08303	0.0806478	0.249732	2355.29	2243.11	2523.55	1.12503	0.169957	0.713803	0.985705	47.9774	40.8564	55.0984	1.34859	0.431447	0.296878	0.637024	9808.82	12826.3	6791.3	0.529481	-0.917348	0.00357744	0.0133451
SP_0005	peptidyl-tRNA hydrolase	8.84048	10.8473	5.83032	0.537492	-0.895685	0.594008	0.986362	179.469	178.74	180.563	1.0102	0.0146468	1	1	199.963	185.408	221.794	1.19625	0.258514	0.81719	1	6.44006	5.10073	7.77939	1.52515	0.608954	0.587898	0.876942	1158.11	1052.64	1263.58	1.20038	0.263495	0.475307	0.623299
SP_0006	transcription-repair coupling factor	67.0616	77.5204	51.3733	0.662706	-0.593559	0.383475	0.936932	1489.83	1415.08	1601.96	1.13207	0.17896	0.725019	0.908562	1848.81	1757.57	1985.66	1.12978	0.176041	0.734919	0.992961	42.8389	30.0452	55.6326	1.85163	0.888795	0.0987148	0.349243	10020.6	10033.8	10007.5	0.997377	-0.00378962	0.99466	1
SP_0007	S4 domain-containing protein	8.25042	8.88709	7.29542	0.820901	-0.28472	0.741634	1	199.192	180.214	227.658	1.26326	0.337152	0.691647	0.888652	295.384	304.002	282.456	0.929127	-0.106053	1	1	6.15322	5.90466	6.40177	1.08419	0.116616	0.813084	0.994435	1498.46	1724.23	1272.69	0.73812	-0.438073	0.216535	0.349298
SP_0008	hypothetical protein	10.1162	12.7497	6.16601	0.483622	-1.04805	0.494946	0.972228	202.166	208.695	192.373	0.921792	-0.117486	1	1	298.03	337.641	238.614	0.706709	-0.500811	0.780127	1	7.81042	6.47924	9.1416	1.41091	0.496622	0.619065	0.896965	1697.97	1921.34	1474.61	0.76749	-0.38178	0.285462	0.432436
SP_0009	hypothetical protein	NA	NA	NA	NA	NA	NA	NA	2.14959	3.58264	0	0	-Inf	1	1	2.99355	4.98925	0	0	-Inf	1	1	NA	NA	NA	NA	NA	NA	NA	26.8518	28.4538	25.2498	0.887397	-0.172348	0.768604	0.867899
SP_0010	hypothetical protein	33.6585	45.5156	15.8728	0.348733	-1.5198	0.0710929	0.49594	826.458	1046.41	496.522	0.474499	-1.07552	0.164395	0.395154	1223.42	1627.04	617.992	0.379827	-1.39659	0.0680139	0.325874	29.5096	26.328	32.6913	1.24169	0.31231	0.546052	0.846957	8347.94	9297.8	7398.08	0.79568	-0.329739	0.29785	0.446989
SP_0011	MesJ/Ycf62 family protein	43.9597	44.9596	42.4599	0.944401	-0.0825283	0.9272	1	1039.25	848.313	1325.65	1.56269	0.644028	0.305313	0.55184	1495.21	1394.81	1645.81	1.17996	0.238735	0.661038	0.956218	28.8986	25.5208	32.2764	1.26471	0.338809	0.556204	0.857146	6979.81	7958.35	6001.28	0.754087	-0.407198	0.203754	0.333314
SP_0012	hypoxanthine-guanine phosphoribosyltransferase	47.2408	43.0206	53.571	1.24524	0.316423	0.762692	1	1004.17	559.134	1671.73	2.98985	1.58008	0.0332088	0.131823	1759.98	1550.53	2074.16	1.3377	0.419759	0.472371	0.870179	27.4008	23.8847	30.9169	1.29442	0.372308	0.459151	0.781814	6419.93	8887.24	3952.62	0.444752	-1.16893	0.000347352	0.00186056
SP_0013	cell division protein FtsH	245.601	240.35	253.477	1.05462	0.0767197	0.912984	1	6880.64	6190.87	7915.29	1.27854	0.3545	0.393015	0.646954	13096.1	15274	9829.31	0.643531	-0.635917	0.245752	0.647385	217.538	262.529	172.548	0.657252	-0.605482	0.255527	0.592807	65894.4	87984.1	43804.7	0.497871	-1.00616	0.00867097	0.0270757
SP_0014	transcriptional regulator ComX1	NA	NA	NA	NA	NA	NA	NA	NA	NA	NA	NA	NA	NA	NA	NA	NA	NA	NA	NA	NA	NA	NA	NA	NA	NA	NA	NA	NA	NA	NA	NA	NA	NA	NA	NA
SP_0015	IS630-Spn1%2C transposase Orf1	0.085468	0	0.21367	Inf	Inf	1	1	6.9725	7.13914	6.72253	0.941644	-0.0867463	1	1	12.6141	15.4037	8.42975	0.547255	-0.869716	1	1	0.287023	0.574046	0	0	-Inf	0.668853	0.913659	69.3116	88.1417	50.4816	0.572732	-0.804068	0.0705661	0.144948
SP_0016	IS630-Spn1%2C transposase Orf2	3.50056	5.83427	0	0	-Inf	0.0436549	0.391859	16.1765	26.9608	0	0	-Inf	0.339026	0.590744	22.383	37.305	0	0	-Inf	0.293202	0.718895	2.52248	0.849749	4.19522	4.93701	2.30364	0.105179	0.359486	201.336	212.03	190.642	0.899129	-0.153401	0.688766	0.807426
SP_0018	hypothetical protein	5.66198	2.80264	9.951	3.55059	1.82806	0.285753	0.869818	135.786	18.5045	311.707	16.8449	4.07424	0.0322798	0.129415	185.231	49.615	388.655	7.83342	2.96964	0.0660922	0.319599	1.98519	1.96361	2.00676	1.02197	0.0313558	1	1	206.328	282.023	130.632	0.463198	-1.1103	0.00527295	0.0182673
SP_0019	adenylosuccinate synthetase	183.955	150.569	234.034	1.55433	0.636293	0.275656	0.869818	5744.09	4707.36	7299.18	1.55059	0.632816	0.16657	0.39743	7469.2	6415.54	9049.69	1.41059	0.496298	0.326248	0.744204	107.924	107.752	108.095	1.00319	0.00458887	0.997511	1	35073.6	36800.4	33346.9	0.906156	-0.142168	0.683381	0.80456
SP_0020	cytidine/deoxycytidylate deaminase	2.70894	2.23575	3.41872	1.52911	0.612695	0.815146	1	113.208	116.974	107.56	0.919526	-0.121038	1	1	90.4957	60.9088	134.876	2.21439	1.14691	0.383535	0.79375	1.21631	0.832635	1.59998	1.92158	0.942295	0.801199	0.989392	585.447	344.999	825.895	2.3939	1.25937	0.000952285	0.00445039
SP_0021	deoxyuridine 5'-triphosphate nucleotidohydrolase	1.67276	0	4.18191	Inf	Inf	0.244762	0.853021	173.202	201.871	130.199	0.64496	-0.632718	0.718553	0.905359	179.688	192.113	161.052	0.838321	-0.254426	0.992496	1	1.42932	2.85865	0	0	-Inf	0.0609015	0.266311	1263.5	1100.59	1426.41	1.29604	0.374107	0.299154	0.44798
SP_0022	hypothetical protein	9.02466	6.67734	12.5456	1.87884	0.909839	0.480156	0.972228	372.787	359.75	392.341	1.09059	0.125114	0.787977	0.94648	371.423	293.599	488.158	1.66267	0.733501	0.419969	0.829426	3.70499	2.61993	4.79005	1.82831	0.870511	0.539069	0.842268	2113.66	1683.13	2544.18	1.51158	0.596053	0.0952344	0.18593
SP_0024	hypothetical protein	19.3321	20.0102	18.315	0.915281	-0.127713	0.822858	1	614.653	644.762	569.489	0.883255	-0.179098	0.862063	0.996462	785.642	840.567	703.256	0.836646	-0.257311	0.813036	1	15.1882	15.99	14.3864	0.899712	-0.152465	0.950185	1	4693.51	4828.83	4558.2	0.943954	-0.0832112	0.824927	0.905556
SP_0025	hypothetical protein	1.26985	0	3.17463	Inf	Inf	0.348646	0.912965	59.6628	33.9327	98.2579	2.89567	1.5339	0.410315	0.66338	80.2693	53.384	120.597	2.25905	1.17572	0.486022	0.875092	1.44064	2.88129	0	0	-Inf	0.0605992	0.266311	272.766	305.95	239.583	0.783079	-0.35277	0.383646	0.536796
SP_0026	hypothetical protein	12.9406	10.9044	15.9948	1.46682	0.552691	0.667187	0.989377	565.765	608.536	501.61	0.824289	-0.278777	0.90814	1	792.87	903.862	626.382	0.693006	-0.529059	0.660263	0.956218	10.2258	12.6224	7.8291	0.620253	-0.689072	0.414323	0.755252	4742.58	5181.8	4303.35	0.830473	-0.267994	0.444015	0.597326
SP_0027	ribose-phosphate pyrophosphokinase	61.5428	57.9035	67.0018	1.15713	0.210548	0.873617	1	1958.89	1869.71	2092.67	1.11925	0.162529	0.689522	0.887014	2335.71	2159.93	2599.38	1.20345	0.267182	0.581376	0.929935	37.0186	32.4176	41.6197	1.28386	0.360488	0.438168	0.774446	12798.4	12359.7	13237.1	1.07098	0.0989382	0.73951	0.846023
SP_0029	hypothetical protein	6.64335	10.6449	0.64101	0.0602175	-4.05367	0.0272222	0.291293	39.2565	51.9825	20.1676	0.387969	-1.36599	0.745725	0.923074	46.3503	60.3911	25.2892	0.418758	-1.25581	0.784466	1	4.55057	1.42932	7.67183	5.36745	2.42424	0.0213314	0.128796	355.58	342.946	368.213	1.07368	0.102558	0.794952	0.887576
SP_0030	competence-induced protein Ccs16	1.49379	1.49253	1.49569	1.00212	0.00305565	1	1	76.542	96.1982	47.0577	0.489174	-1.03158	0.760663	0.93084	92.4322	114.715	59.0082	0.514391	-0.959063	0.786068	1	1.98615	2.8984	1.0739	0.370513	-1.4324	0.463777	0.786965	668.618	656.065	681.17	1.03827	0.0541759	0.881005	0.936601
SP_0031	hypothetical protein	6.11529	4.77917	8.11946	1.69893	0.764625	0.659193	0.987694	207.149	174.944	255.456	1.46022	0.546185	0.482995	0.733112	303.624	292.487	320.33	1.0952	0.131188	0.739318	0.994408	4.68146	5.9306	3.43231	0.578746	-0.788997	0.48595	0.800437	1455.25	1671.8	1238.69	0.740935	-0.432582	0.231454	0.366849
SP_0032	DNA polymerase I	126.244	127.644	124.144	0.972583	-0.0401066	0.983895	1	5367.31	6364.32	3871.78	0.608356	-0.717012	0.106905	0.295085	4794.06	4790.01	4800.14	1.00212	0.00305038	1	1	88.649	85.7082	91.5899	1.06862	0.0957553	0.885543	1	36358.2	27626.7	45089.6	1.63211	0.706735	0.0382586	0.0884094
SP_0033	hypothetical protein	14.3181	18.4708	8.08909	0.437939	-1.1912	0.250553	0.858132	826.952	1210.25	252.004	0.208224	-2.26379	0.00181728	0.0131045	883.077	1263.81	311.98	0.246857	-2.01825	0.0149076	0.127631	18.5155	23.7421	13.289	0.559722	-0.837219	0.265048	0.597529	7926.54	7265.84	8587.23	1.18186	0.241062	0.444063	0.597326
SP_0034	hypothetical protein	71.6301	83.9138	53.2046	0.63404	-0.657355	0.402175	0.948591	2487	3037.78	1660.83	0.546723	-0.871117	0.0752284	0.235399	3684.7	4766.83	2061.49	0.432466	-1.20934	0.0218095	0.164073	71.1693	82.1473	60.1913	0.732724	-0.448658	0.348488	0.685308	24394	27252.1	21536	0.790249	-0.33962	0.288169	0.435904
SP_0035	aromatic amino acid aminotransferase	64.3038	60.9381	69.3524	1.13808	0.1866	0.864561	1	1724.31	1432.34	2162.26	1.5096	0.594163	0.281007	0.52672	1772.68	1168.07	2679.6	2.29404	1.19789	0.0793671	0.349785	30.5151	17.2691	43.761	2.53407	1.34145	0.0151692	0.099431	8395.13	6664.33	10125.9	1.51942	0.603524	0.0591182	0.126147
SP_0036	DNA repair protein RecO	26.498	34.1105	15.0792	0.442069	-1.17766	0.204856	0.813413	703.015	857.49	471.304	0.549632	-0.863462	0.311381	0.559896	550.05	526.105	585.967	1.11378	0.155469	0.770073	1	17.3649	10.25	24.4798	2.38826	1.25596	0.0466137	0.222491	4537.46	3008.58	6066.34	2.01635	1.01174	0.00279007	0.0109764
SP_0037	glycerol-3-phosphate acyltransferase PlsX	42.9587	56.9255	22.0085	0.386619	-1.37102	0.0757068	0.511622	1215.81	1569.96	684.571	0.436043	-1.19746	0.047625	0.173271	865.103	878.002	845.755	0.963273	-0.0539838	1	1	28.2343	15.5955	40.873	2.62082	1.39002	0.0154567	0.10097	8064.2	5017.72	11110.7	2.21429	1.14684	0.000337528	0.00182195
SP_0038	acyl carrier protein	26.3531	36.5756	11.0195	0.301281	-1.73082	0.0651591	0.486218	485.36	580.464	342.704	0.590396	-0.760246	0.421147	0.671968	365.378	326.763	423.301	1.29544	0.373439	0.682689	0.968186	15.5446	4.8449	26.2443	5.41688	2.43746	0.000498707	0.00673267	2988.07	1871.49	4104.65	2.19325	1.13307	0.00141106	0.00617967
SP_0040	hypothetical protein	NA	NA	NA	NA	NA	NA	NA	0.238078	0.396796	0	0	-Inf	1	1	0.0584144	0.0973573	0	0	-Inf	1	1	NA	NA	NA	NA	NA	NA	NA	1.69024	0.571133	2.80934	4.91889	2.29833	0.119524	0.223333
SP_0041	bacteriocin BlpU	20.2987	25.8542	11.9655	0.462809	-1.11151	0.422925	0.965283	480.459	549.79	376.462	0.684737	-0.546379	0.724227	0.908562	379.657	318.051	472.066	1.48425	0.569732	0.451406	0.853382	12.1309	5.73993	18.5219	3.22685	1.69013	0.0323446	0.175874	2850.17	1820.04	3880.3	2.13199	1.0922	0.00203761	0.00844556
SP_0042	competence factor transporting ATP-binding protein/permease ComA	33.6039	16.1824	59.7362	3.69143	1.88418	0.0230922	0.258771	802.783	87.0966	1876.31	21.5429	4.42914	6.7329e-05	0.000762574	982.035	71.5345	2347.78	32.8203	5.03652	0.000157868	0.00314082	6.39866	1.17073	11.6266	9.93102	3.31194	0.0014805	0.0160095	512.646	409.624	615.669	1.50301	0.587855	0.114272	0.215836
SP_0043	competence factor transport protein ComB	21.9098	12.3818	36.2018	2.92378	1.54784	0.128335	0.66656	496.622	68.6265	1138.61	16.5915	4.05237	0.00129993	0.00999651	602.905	53.3966	1427.17	26.7277	4.74026	0.00122811	0.0173347	5.02874	1.15086	8.90663	7.73913	2.95217	0.00771015	0.0585782	395.704	306.251	485.157	1.58418	0.663735	0.0779586	0.156894
SP_0044	phosphoribosylaminoimidazole-succinocarboxamide synthase	26.5764	38.4332	8.79127	0.228741	-2.12821	0.0232266	0.258771	113.038	6.99691	272.099	38.8884	5.28127	0.034511	0.134683	136.916	5.55225	333.962	60.1488	5.91046	0.0269716	0.189073	13.9294	0.275702	27.5831	100.047	6.64453	1.76869e-09	7.05266e-08	40.5803	31.6791	49.4814	1.56196	0.643354	0.18419	0.3103
SP_0045	phosphoribosylformylglycinamidine synthase	339.676	492.42	110.561	0.224526	-2.15505	0.000558041	0.0162605	1497.65	197.729	3447.53	17.4356	4.12397	6.29603e-06	8.806e-05	1773.07	106.328	4273.19	40.1888	5.32872	4.54983e-06	0.0001533	177.261	1.12822	353.393	313.232	8.29109	5.16088e-25	2.46948e-22	1005.79	610.922	1400.66	2.2927	1.19705	0.00133471	0.00591978
SP_0046	amidophosphoribosyltransferase	264.789	390.888	75.6409	0.19351	-2.36952	0.000168192	0.00650112	1015.56	124.691	2351.87	18.8616	4.23738	9.93049e-05	0.00108412	1206.74	75.1607	2904.1	38.6385	5.27197	0.000116826	0.00254218	140.511	0.574046	280.448	488.546	8.93235	7.20373e-25	2.75759e-22	657.539	431.853	883.226	2.0452	1.03224	0.00656126	0.0217218
SP_0047	phosphoribosylaminoimidazole synthetase	151.747	208.875	66.056	0.316246	-1.66088	0.0148522	0.200929	887.495	108.877	2055.42	18.8784	4.23866	0.000193655	0.00193099	1054.27	63.3762	2540.61	40.0878	5.32509	0.000187548	0.00359438	75.5303	1.38404	149.677	108.145	6.75682	1.1627e-18	1.58958e-16	567.718	364.562	770.874	2.11452	1.08033	0.00463064	0.0165357
SP_0048	phosphoribosylglycinamide formyltransferase	87.104	114.893	45.4209	0.395333	-1.33886	0.0522275	0.42348	588.213	35.568	1417.18	39.8443	5.3163	0.000173897	0.00175923	717.835	24.4046	1757.98	72.0348	6.17062	0.000154067	0.00309467	41.2069	0	82.4139	Inf	Inf	2.62974e-19	4.51538e-17	196.204	140.368	252.039	1.79555	0.844427	0.03593	0.0844294
SP_0049	vanZ protein	57.9131	70.8401	38.5225	0.543796	-0.878864	0.301578	0.880825	492.916	23.0109	1197.77	52.0524	5.70189	0.000301431	0.00286841	605.827	23.6908	1479.03	62.4306	5.96418	0.000579373	0.00889935	25.5339	0.298344	50.7694	170.171	7.41084	7.30985e-14	4.8245e-12	149.484	136.139	162.83	1.19606	0.258292	0.530944	0.67384
SP_0050	bifunctional phosphoribosylaminoimidazolecarboxamide formyltransferase/IMP cyclohydrolase	346.12	495.304	122.344	0.247008	-2.01737	0.000867936	0.0244839	1629.73	178.366	3806.77	21.3425	4.41566	2.07805e-06	3.29706e-05	2038.38	260.533	4705.16	18.0598	4.17471	3.02499e-05	0.000811656	179.78	4.00121	355.558	88.8626	6.47351	1.03377e-20	1.97864e-18	1380.25	1497.37	1263.14	0.843573	-0.245415	0.496305	0.643637
SP_0051	phosphoribosylamine--glycine ligase	55.4754	87.9007	6.83744	0.077786	-3.68435	6.37863e-06	0.000431468	134.437	80.6473	215.121	2.66743	1.41545	0.231635	0.471725	151.21	72.1821	269.752	3.7371	1.90192	0.16407	0.5347	31.9632	0.852513	63.0739	73.9859	6.20918	2.3277e-14	1.71355e-12	491.929	413.053	570.805	1.38192	0.46667	0.2201	0.353684
SP_0052	hypothetical protein	6.37078	10.618	0	0	-Inf	0.00518546	0.0972401	5.75818	9.59697	0	0	-Inf	0.516038	0.760554	3.43772	5.72953	0	0	-Inf	1	1	3.80742	0	7.61484	Inf	Inf	0.000494688	0.00673267	50.3289	32.662	67.9959	2.08181	1.05784	0.0200316	0.0533069
SP_0053	phosphoribosylaminoimidazole carboxylase catalytic subunit	18.046	25.091	7.47845	0.298053	-1.74636	0.121141	0.644905	115.694	35.9641	235.289	6.54232	2.7098	0.0860943	0.259654	131.8	22.9719	295.041	12.8436	3.68297	0.0548881	0.285227	9.29173	0.554169	18.0293	32.5339	5.02387	3.26524e-06	8.44549e-05	192.994	131.5	254.488	1.93527	0.952533	0.0177092	0.0486144
SP_0054	phosphoribosylaminoimidazole carboxylase ATPase subunit	79.29	118.862	19.9326	0.167696	-2.57608	0.000188774	0.00701054	348.005	165.004	622.506	3.77268	1.91559	0.0817937	0.251785	364.904	92.7359	773.155	8.33718	3.05956	0.0297745	0.198086	43.5247	1.70226	85.3472	50.1375	5.64782	4.54134e-15	3.47685e-13	850.809	532.814	1168.8	2.19364	1.13333	0.00235923	0.009496
SP_0055	hypothetical protein	14.634	15.3548	13.553	0.882656	-0.180077	0.93577	1	237.89	114.21	423.41	3.70731	1.89037	0.116526	0.313748	300.743	150.496	526.112	3.49585	1.80564	0.134873	0.479981	6.49584	1.98073	11.011	5.55905	2.47484	0.0138608	0.0925806	833.785	860.055	807.515	0.938911	-0.0909397	0.798927	0.889067
SP_0056	adenylosuccinate lyase	239.344	316.429	123.717	0.390978	-1.35484	0.0289981	0.300122	2922.2	2294.63	3863.56	1.68374	0.751672	0.108431	0.298508	3738.98	3032.78	4798.29	1.58214	0.661881	0.200979	0.593841	139.087	51.0448	227.13	4.44962	2.15368	8.33331e-05	0.0015792	16817.7	17383.5	16251.8	0.934894	-0.0971245	0.757346	0.858901
SP_0057	beta-N-acetylhexosaminidase	7.80483	5.84486	10.7448	1.83833	0.878395	0.673	0.989377	307.666	289.904	334.309	1.15317	0.20561	0.800876	0.954277	388.269	371.664	413.177	1.1117	0.152761	0.830367	1	4.68231	5.16036	4.20426	0.814723	-0.295618	0.946135	1	2085	2115.99	2054	0.970701	-0.0429016	0.897948	0.950117
SP_0058	GntR family transcriptional regulator	67.4692	64.4843	71.9465	1.11572	0.157976	0.803438	1	2211.22	2184.3	2251.61	1.03082	0.0437884	0.80676	0.956908	3854.04	4554	2804.12	0.615749	-0.699587	0.221887	0.623445	63.7999	81.3232	46.2767	0.569047	-0.81338	0.12412	0.397034	20750.6	26042.5	15458.8	0.593599	-0.752439	0.017568	0.0483526
SP_0059	hypothetical protein	1.70764	0.566882	3.41877	6.03084	2.59236	0.496336	0.972228	43.0428	0.6125	106.688	174.185	7.44448	0.0140667	0.070809	53.7186	1.28102	132.375	103.335	6.69119	0.0363108	0.226427	0.203391	0	0.406781	Inf	Inf	0.859796	1	5.86982	7.3943	4.34534	0.587661	-0.766943	0.387008	0.540034
SP_0060	Beta-galactosidase 3	103.491	115.424	85.5913	0.741541	-0.431401	0.663649	0.988979	7473.43	10673.6	2673.17	0.250447	-1.99742	6.05388e-06	8.52452e-05	3768.24	4066.89	3320.26	0.816413	-0.292629	0.644347	0.956218	75.9887	69.3044	82.6731	1.1929	0.254472	0.758169	0.965492	49657.4	23446.6	75868.2	3.23578	1.69411	3.84334e-06	3.64943e-05
SP_0061	PTS system transporter subunit IIB	25.9303	30.3356	19.3222	0.636946	-0.650757	0.497407	0.972228	2162.46	3201.98	603.174	0.188375	-2.40832	1.6608e-06	2.66239e-05	656.998	595.855	748.713	1.25654	0.329453	0.638888	0.953805	16.5803	11.3954	21.7652	1.91001	0.933578	0.1491	0.440397	13106.6	3436.97	22776.1	6.6268	2.72831	3.94404e-17	1.58444e-15
SP_0062	PTS system transporter subunit IIC	34.2212	21.1787	53.785	2.53957	1.34459	0.0828358	0.535464	5082.77	7355.81	1673.22	0.227469	-2.13626	6.36414e-07	1.11453e-05	1503.43	1127.33	2067.58	1.83405	0.875032	0.225691	0.62612	19.2072	23.2344	15.18	0.653339	-0.614096	0.293353	0.631584	29418	6502.02	52334	8.04888	3.00879	1.95075e-17	7.99043e-16
SP_0063	PTS system transporter subunit IID	45.229	38.8945	54.7309	1.40716	0.492789	0.45362	0.972228	5122.05	7397.61	1708.72	0.230983	-2.11414	1.32149e-06	2.20319e-05	1492.92	1073.96	2121.35	1.97525	0.982035	0.154685	0.519512	25.5315	23.1809	27.8822	1.20281	0.266411	0.728752	0.946806	29391.5	6193.02	52589.9	8.4918	3.08607	4.40203e-18	2.04352e-16
SP_0064	PTS system transporter subunit IIA	27.4236	17.8876	41.7277	2.33277	1.22205	0.171018	0.763955	3129.63	4351.46	1296.87	0.29803	-1.74647	7.21613e-05	0.000812888	976.271	560.134	1600.48	2.85731	1.51466	0.0954989	0.394263	12.1559	11.4776	12.8342	1.1182	0.161173	0.849165	1	17083.2	3234.06	30932.4	9.56455	3.2577	2.90658e-22	2.28016e-20
SP_0065	sugar isomerase	70.3998	47.9397	104.09	2.17127	1.11854	0.0662096	0.488942	12134.9	18063.9	3241.57	0.17945	-2.47834	9.93568e-08	2.0501e-06	2656.95	1754.18	4011.1	2.28659	1.1932	0.0513694	0.275156	32.4157	30.4933	34.3381	1.12609	0.171319	0.866405	1	69318.6	10155	128482	12.6521	3.66131	3.30557e-18	1.5694e-16
SP_0066	aldose 1-epimerase	14.5214	8.77726	23.1376	2.63609	1.3984	0.193272	0.795777	4297.96	6680.46	724.216	0.108408	-3.20545	2.53149e-12	9.42078e-11	698.117	562.126	902.103	1.6048	0.682397	0.370848	0.783317	8.50329	10.7169	6.28966	0.58689	-0.768837	0.332852	0.667798	25353.1	3258.57	47447.6	14.5609	3.86402	1.16559e-26	1.62328e-24
SP_0067	hypothetical protein	4.4102	2.79205	6.83744	2.4489	1.29213	0.50172	0.976626	821.754	1226.18	215.121	0.175441	-2.51095	0.00102085	0.00812002	181.662	122.936	269.752	2.19425	1.13373	0.305078	0.73002	1.55026	1.10281	1.99771	1.81147	0.857164	0.785476	0.982615	4710.96	713.86	8708.05	12.1985	3.60864	9.85633e-23	8.57912e-21
SP_0068	hypothetical protein	4.02182	3.42669	4.91452	1.43419	0.520233	0.921239	1	485.372	707.038	152.874	0.216218	-2.20944	0.0150033	0.0742681	107.177	52.7071	188.882	3.58362	1.84142	0.265425	0.673721	1.50733	0.551405	2.46325	4.46723	2.15938	0.246503	0.579709	2662.67	305.491	5019.85	16.4321	4.03844	4.65584e-24	4.63145e-22
SP_0069	choline binding protein I	8.93661	3.92581	16.4528	4.19093	2.06727	0.130932	0.673873	1943.22	2895.94	514.146	0.17754	-2.49378	2.08835e-06	3.29706e-05	412.738	261.84	639.087	2.44076	1.28733	0.205737	0.598587	2.51977	2.22826	2.81127	1.26164	0.335306	0.98938	1	11039.5	1519.86	20559.1	13.527	3.75777	4.90443e-28	7.31811e-26
SP_0070	hypothetical protein	0.340129	0.566882	0	0	-Inf	0.829618	1	1.90054	3.16757	0	0	-Inf	1	1	0.437487	0.729145	0	0	-Inf	1	1	0.203391	0	0.406781	Inf	Inf	0.859796	1	13.3371	4.18493	22.4894	5.37389	2.42597	0.000191552	0.00111774
SP_0071	immunoglobulin A1 protease	369.688	453.551	243.893	0.537741	-0.895018	0.135368	0.681541	7802.03	7927.64	7613.61	0.960388	-0.0583103	0.96007	1	8764.42	8306.83	9450.81	1.13772	0.186141	0.662082	0.956218	240.431	155.341	325.521	2.09552	1.06731	0.0402883	0.201336	51797.8	47518.9	56076.8	1.18009	0.238902	0.524185	0.668693
SP_0072	hypothetical protein	NA	NA	NA	NA	NA	NA	NA	0.914579	1.5243	0	0	-Inf	1	1	2.86433	4.77389	0	0	-Inf	1	1	0.149172	0.298344	0	0	-Inf	1	1	19.018	27.242	10.794	0.396228	-1.3356	0.0199249	0.0531573
SP_0073	hypothetical protein	NA	NA	NA	NA	NA	NA	NA	59.4829	99.1381	0	0	-Inf	0.0463559	0.169781	66.9572	111.595	0	0	-Inf	0.0561899	0.286994	1.26607	2.53213	0	0	-Inf	0.0791645	0.313881	670.848	641.015	700.68	1.09308	0.128396	0.724909	0.834344
SP_0074	acetyltransferase	6.89658	9.92738	2.35037	0.236756	-2.07853	0.19477	0.798473	135.07	175.818	73.9478	0.420593	-1.2495	0.512006	0.757826	260.998	373.179	92.7272	0.248479	-2.0088	0.138266	0.485441	6.41297	5.67477	7.15116	1.26017	0.333614	0.627386	0.899033	1690.38	2137.27	1243.5	0.581819	-0.781357	0.0302371	0.0738776
SP_0075	phosphorylase Pnp/Udp family protein	12.6599	12.5733	12.7898	1.01722	0.0246332	1	1	497.766	563.011	399.9	0.710288	-0.493524	0.685396	0.884437	616.763	696.315	497.435	0.714382	-0.485233	0.704196	0.981868	10.7685	12.5148	9.0223	0.720933	-0.472063	0.564557	0.864151	3977.2	3974.54	3979.85	1.00134	0.00192649	0.99993	1
SP_0076	hypothetical protein	NA	NA	NA	NA	NA	NA	NA	0.400997	0.668328	0	0	-Inf	1	1	0.240648	0.40108	0	0	-Inf	1	1	NA	NA	NA	NA	NA	NA	NA	3.52462	2.32223	4.727	2.03555	1.02542	0.282618	0.429062
SP_0077	hypothetical protein	1.53842	0	3.84606	Inf	Inf	0.27495	0.869818	72.838	40.7262	121.006	2.97119	1.57104	0.276276	0.520263	91.0099	50.5262	151.735	3.0031	1.58645	0.277968	0.694588	0.71328	1.42656	0	0	-Inf	0.234993	0.566499	288.633	289.046	288.22	0.997143	-0.00412779	1	1
SP_0078	Trk family potassium uptake protein	105.37	103.07	108.821	1.0558	0.0783377	0.956574	1	2748.18	2319.53	3391.17	1.46201	0.547953	0.263809	0.507643	3958.39	3797.38	4199.9	1.106	0.145351	0.760424	1	72.3972	70.7864	74.0081	1.04551	0.0642113	0.885738	1	19047.6	21693.9	16401.4	0.756036	-0.403473	0.199536	0.328731
SP_0079	Trk family potassium uptake protein	63.6525	57.5326	72.8323	1.26593	0.340198	0.681814	0.989377	1720.4	1354.16	2269.74	1.67612	0.745126	0.190625	0.424175	2802.78	2797.19	2811.17	1.005	0.00719293	1	1	46.8315	52.3471	41.3159	0.789268	-0.341414	0.565124	0.864151	12784.2	15997.7	9570.62	0.598248	-0.741184	0.0158483	0.0443202
SP_0080	hypothetical protein	0.675647	0.556291	0.85468	1.53639	0.619546	1	1	13.3118	4.25952	26.8901	6.31295	2.65831	0.265374	0.508777	18.521	8.38893	33.719	4.01947	2.007	0.364004	0.776244	0.198866	0	0.397732	Inf	Inf	0.859796	1	39.0519	48.0144	30.0894	0.626675	-0.674212	0.169083	0.291192
SP_0082	cell wall surface anchor family protein	1316.57	2184.68	14.4076	0.00659485	-7.24445	5.63223e-20	1.06674e-16	33083.5	54838.3	451.173	0.00822732	-6.92536	1.5859e-20	1.43696e-18	9634.43	15682.5	562.332	0.0358573	-4.80159	5.57745e-18	7.76753e-16	916.312	264.604	1568.02	5.9259	2.56703	2.52452e-07	7.66974e-06	239383	90599.5	388166	4.28442	2.0991	4.12931e-05	0.000290442
SP_0083	DNA-binding response regulator	76.8014	118.763	13.8583	0.116689	-3.09926	1.47504e-05	0.000901204	988.722	1360.61	430.896	0.316694	-1.65884	0.0115147	0.0601418	916.877	1173.41	532.081	0.453449	-1.14099	0.163397	0.5347	54.4047	23.6296	85.1798	3.60479	1.84992	0.000788788	0.00986758	8189.13	6759.52	9618.73	1.42299	0.508925	0.114738	0.216521
SP_0084	sensor histidine kinase	98.4624	152.932	16.7582	0.10958	-3.18995	2.42817e-06	0.000183958	2207.79	3332.47	520.76	0.156268	-2.6779	6.18486e-08	1.34263e-06	2046.61	2982.65	642.554	0.215431	-2.2147	0.000161579	0.00318432	81.1518	52.5127	109.791	2.09075	1.06402	0.0414244	0.205809	20400.1	17220	23580.3	1.36935	0.453496	0.154364	0.271894
SP_0085	30S ribosomal protein S4	399.139	357.155	462.116	1.29388	0.371703	0.625515	0.986362	11345.6	9308.47	14401.4	1.54712	0.629589	0.203853	0.437814	16756.6	16036.5	17836.7	1.11225	0.153486	0.745662	0.996979	267.724	278.828	256.62	0.920355	-0.119738	0.903033	1	79074.3	92236.2	65912.5	0.714606	-0.484781	0.218179	0.350867
SP_0087	hypothetical protein	NA	NA	NA	NA	NA	NA	NA	0.408574	0.680957	0	0	-Inf	1	1	0.501634	0.836056	0	0	-Inf	1	1	NA	NA	NA	NA	NA	NA	NA	4.7531	4.70679	4.7994	1.01968	0.0281103	1	1
SP_0088	hypothetical protein	59.9318	78.3154	32.3564	0.413155	-1.27524	0.0898034	0.556523	1616.41	2022.58	1007.14	0.49795	-1.00593	0.0646411	0.21248	1901.81	2339.4	1245.42	0.532367	-0.909506	0.138207	0.485441	48.1738	40.1953	56.1523	1.39699	0.482318	0.420749	0.759014	13858.3	13389.5	14327.1	1.07002	0.0976416	0.744985	0.850733
SP_0089	hypothetical protein	9.21996	15.3666	0	0	-Inf	0.000282177	0.00954363	187.092	311.82	0	0	-Inf	0.000237756	0.00232621	215.175	358.624	0	0	-Inf	0.000449019	0.00716031	8.37179	5.67201	11.0716	1.95197	0.964929	0.169991	0.475676	2132.52	2055.53	2209.52	1.07492	0.104223	0.763982	0.863614
SP_0090	ABC transporter permease	34.1612	20.143	55.1885	2.73984	1.45409	0.0483036	0.40819	759.319	113.956	1727.36	15.1582	3.92203	0.000392756	0.00355871	1581.78	1201.93	2151.56	1.79009	0.840032	0.182701	0.559991	15.5493	16.6807	14.4179	0.864347	-0.210318	0.66336	0.913659	3837.05	6865.47	808.628	0.117782	-3.08581	5.89815e-17	2.20022e-15
SP_0091	ABC transporter permease	39.5334	21.9132	65.9637	3.01022	1.58987	0.0274838	0.29244	1012.16	311.341	2063.38	6.62739	2.72844	0.00131338	0.0100628	1705.83	1130.99	2568.08	2.27066	1.18311	0.0727943	0.33495	17.3158	18.9172	15.7143	0.830685	-0.267627	0.616382	0.894605	4332.22	6452.98	2211.47	0.342705	-1.54496	7.60963e-06	6.56881e-05
SP_0092	ABC transporter substrate-binding protein	118.784	63.6445	201.494	3.16593	1.66263	0.00352916	0.0718734	3086.74	952.641	6287.89	6.60048	2.72257	1.02965e-05	0.000140248	4046.35	1542.79	7801.69	5.05686	2.33824	0.000443454	0.00712597	36.849	28.0803	45.6176	1.62454	0.70003	0.223663	0.555963	7792.47	8817.43	6767.5	0.767514	-0.381735	0.250088	0.390168
SP_0093	hypothetical protein	NA	NA	NA	NA	NA	NA	NA	0.101079	0.168464	0	0	-Inf	1	1	0.351133	0.585221	0	0	-Inf	1	1	NA	NA	NA	NA	NA	NA	NA	2.28053	3.36012	1.20094	0.357408	-1.48435	0.251711	0.392114
SP_0094	hypothetical protein	NA	NA	NA	NA	NA	NA	NA	0.674077	1.12346	0	0	-Inf	1	1	0.806096	1.34349	0	0	-Inf	1	1	NA	NA	NA	NA	NA	NA	NA	7.79909	7.6393	7.95889	1.04183	0.0591265	0.993913	1
SP_0095	hypothetical protein	99.8598	91.9321	111.751	1.21558	0.28165	0.84829	1	2343.85	1582.25	3486.23	2.20333	1.13969	0.0315189	0.127297	5717.87	6647.31	4323.72	0.650447	-0.620496	0.242876	0.645505	91.9631	117.813	66.113	0.561168	-0.833494	0.162684	0.462687	24846.8	38500.7	11193	0.290722	-1.78229	7.10823e-08	1.04571e-06
SP_0096	hypothetical protein	8.92128	10.7175	6.22696	0.581009	-0.783367	0.621297	0.986362	128.314	83.3313	195.789	2.34953	1.23237	0.287109	0.534279	470.494	620.617	245.31	0.395267	-1.3391	0.240032	0.642355	8.96269	10.2246	7.70075	0.753157	-0.408977	0.689043	0.925493	2079.88	3569.46	590.303	0.165376	-2.59618	7.09638e-12	2.00329e-10
SP_0097	hypothetical protein	29.171	30.0389	27.8691	0.927767	-0.108166	1	1	1222.35	1457.02	870.331	0.597335	-0.743387	0.260422	0.505325	3412.15	4966.32	1080.9	0.217646	-2.19994	3.0306e-05	0.000811656	53.9132	86.3016	21.5248	0.249413	-2.00339	0.00019766	0.00326139	19494.6	28653.3	10335.9	0.360722	-1.47104	4.44473e-06	4.18246e-05
SP_0098	hypothetical protein	16.794	24.8154	4.76191	0.191893	-2.38162	0.0457545	0.397519	702.134	1071.67	147.823	0.137936	-2.85793	0.000283679	0.00271187	2059.12	3310.44	182.146	0.0550217	-4.18385	9.439e-11	5.97518e-09	35.0693	52.3316	17.8069	0.340272	-1.55524	0.00471785	0.0401331	13346.9	19089.6	7604.19	0.398341	-1.32792	2.06487e-05	0.000158585
SP_0099	hypothetical protein	6.38125	5.05957	8.36377	1.65306	0.725138	0.629206	0.986362	337.032	387.539	261.27	0.674178	-0.568799	0.679635	0.880761	801.57	1119.55	324.605	0.289943	-1.78616	0.0402091	0.235946	12.7616	21.8985	3.62484	0.165529	-2.59484	0.000680077	0.00867779	4602.2	6453.35	2751.05	0.426297	-1.23007	0.000287754	0.00158189
SP_0100	hypothetical protein	3.05196	3.94699	1.70941	0.433093	-1.20725	0.754705	1	65.0428	73.1326	52.9081	0.723454	-0.467027	0.944582	1	218.332	320.595	64.937	0.202551	-2.30364	0.0877178	0.377819	4.53219	6.235	2.82937	0.453788	-1.13991	0.281769	0.614944	1184.72	1850.37	519.076	0.280526	-1.8338	1.08219e-06	1.17134e-05
SP_0101	transporter	24.174	33.6967	9.88994	0.293499	-1.76857	0.1022	0.588707	887.266	1272.09	310.036	0.243722	-2.03669	0.00502927	0.0306462	1162.24	1679.1	386.961	0.230458	-2.11742	0.00621828	0.0643069	26.5531	28.9363	24.1698	0.835276	-0.259675	0.599361	0.883948	9272.01	9537.39	9006.63	0.944349	-0.0826076	0.784082	0.880143
SP_0102	glycosyl transferase family protein	30.9575	29.5773	33.0277	1.11666	0.159185	0.922099	1	855.966	738.272	1032.51	1.39855	0.483929	0.431427	0.67947	1084.17	950.911	1284.06	1.35035	0.433332	0.499637	0.881042	18.7145	16.1862	21.2428	1.3124	0.392211	0.496746	0.811262	5324.14	5420.75	5227.54	0.964357	-0.0523602	0.879431	0.93615
SP_0103	capsular polysaccharide biosynthesis protein	139.62	160.031	109.004	0.681141	-0.553974	0.334448	0.906278	5578.46	7026.91	3405.78	0.484676	-1.04491	0.0198215	0.0904811	5394.64	6169.41	4232.49	0.686045	-0.543625	0.331599	0.750884	112.326	109.722	114.93	1.04747	0.0669035	0.860132	1	42616.2	35399.5	49833	1.40773	0.493373	0.154984	0.272527
SP_0104	HAD superfamily hydrolase	16.4886	18.2421	13.8583	0.759686	-0.396525	0.783759	1	904.398	1219.48	431.768	0.354058	-1.49794	0.0308373	0.12554	1165.9	1586.78	534.582	0.336898	-1.56962	0.0369322	0.227483	20.1245	27.1589	13.0901	0.481982	-1.05295	0.081402	0.318126	8880.93	9125.52	8636.34	0.946394	-0.0794872	0.782087	0.878376
SP_0105	L-serine dehydratase%2C iron-sulfur-dependent subunit alpha	9.14015	11.1637	6.10489	0.546854	-0.870773	0.622238	0.986362	506.955	717.209	191.574	0.26711	-1.90449	0.0426115	0.158055	763.408	1112.73	239.421	0.215165	-2.21649	0.0137964	0.121059	13.0213	18.0391	8.00353	0.443675	-1.17242	0.103284	0.356869	5745.97	6410.71	5081.24	0.792616	-0.335305	0.301689	0.450807
SP_0106	L-serine dehydratase%2C iron-sulfur-dependent subunit beta	6.01925	7.48833	3.81564	0.509544	-0.972721	0.636331	0.986362	283.913	394.238	118.425	0.300391	-1.73509	0.112801	0.30729	545.936	812.636	145.886	0.179523	-2.47776	0.0106408	0.0983565	10.0049	14.6348	5.3749	0.367268	-1.44509	0.0669277	0.284035	3729.22	4668.22	2790.22	0.597704	-0.742496	0.0294306	0.0720757
SP_0107	LysM domain-containing protein	314.141	379.796	215.659	0.567827	-0.816476	0.105342	0.593395	6844.54	6932.68	6712.32	0.968214	-0.0466024	0.89035	1	8310.54	8317.75	8299.73	0.997833	-0.00312955	0.998671	1	212.498	151.995	273.002	1.79613	0.844888	0.0818195	0.318946	48556.5	47939.6	49173.3	1.02573	0.036658	0.938625	0.974062
SP_0108	hypothetical protein	0.340129	0.566882	0	0	-Inf	0.829618	1	5.83443	9.72406	0	0	-Inf	0.51199	0.757826	11.9644	19.9407	0	0	-Inf	0.548778	0.921114	0.480475	0.554169	0.406781	0.734038	-0.446072	1	1	91.0542	113.383	68.7252	0.606131	-0.722298	0.0886753	0.174866
SP_0109	bacteriocin	30.047	31.3765	28.0526	0.894064	-0.16155	0.98263	1	3055.81	4513.52	869.241	0.192586	-2.37642	8.51467e-08	1.77673e-06	1310.73	1472.24	1068.48	0.725749	-0.462458	0.495648	0.878021	26.7307	30.981	22.4803	0.725615	-0.462724	0.338503	0.674889	20247	8477.48	32016.5	3.77665	1.91711	4.05264e-09	7.91211e-08
SP_0110	hypothetical protein	52.2451	53.8031	49.908	0.927605	-0.108418	0.940115	1	5301.39	7797.33	1557.48	0.199746	-2.32376	1.06849e-07	2.18307e-06	2358.58	2642.63	1932.51	0.73128	-0.451504	0.471945	0.870179	40.5824	42.5743	38.5904	0.906425	-0.14174	0.772946	0.974584	35235.2	15173.8	55296.6	3.64421	1.86561	9.92192e-08	1.39107e-06
SP_0111	amino acid ABC transporter ATP-binding protein	18.4175	10.9767	29.5785	2.69466	1.4301	0.171994	0.764653	1436.44	1779.16	922.367	0.518429	-0.947783	0.107399	0.296059	1079.99	1037.76	1143.34	1.10174	0.139783	0.79619	1	12.1531	16.4309	7.87518	0.47929	-1.06103	0.154088	0.451165	9281.87	5959.97	12603.8	2.11474	1.08048	0.000587316	0.00294928
SP_0112	amino acid ABC transporter substrate-binding protein	2.61824	3.9364	0.64101	0.162842	-2.61846	0.48466	0.972228	134.189	210.203	20.1676	0.0959435	-3.38167	0.0424638	0.158026	70.5634	100.746	25.2892	0.251019	-1.99413	0.44397	0.846645	2.14608	1.47184	2.82032	1.91618	0.938237	0.635217	0.903617	1033.53	577.767	1489.29	2.57766	1.36606	0.000236398	0.00134194
SP_0114	hypothetical protein	1.00132	1.66887	0	0	-Inf	0.493338	0.972228	9.54701	15.9117	0	0	-Inf	0.558542	0.792917	13.149	21.915	0	0	-Inf	0.50532	0.887544	0.596598	0	1.1932	Inf	Inf	0.258447	0.592807	118.511	124.475	112.546	0.904159	-0.145352	0.716711	0.82902
SP_0115	hypothetical protein	18.2525	24.7839	8.45542	0.341165	-1.55146	0.214986	0.827131	825.889	1201.21	262.905	0.218867	-2.19187	0.00226204	0.0157662	317.421	312.605	324.645	1.03852	0.0545238	0.908948	1	12.054	6.34544	17.7626	2.79928	1.48505	0.0609761	0.266311	5153.91	1802.27	8505.55	4.71936	2.23859	7.20114e-11	1.79085e-09
SP_0116	hypothetical protein	NA	NA	NA	NA	NA	NA	NA	0.597107	0.995179	0	0	-Inf	1	1	1.83729	3.06214	0	0	-Inf	1	1	0.137851	0.275702	0	0	-Inf	1	1	12.224	17.4167	7.03135	0.403713	-1.3086	0.0486154	0.107355
SP_0117	surface protein A	1167.48	1474.76	706.558	0.479102	-1.0616	0.105038	0.593395	38795.4	49971.2	22031.8	0.440889	-1.18151	0.0835756	0.254637	40042.8	48532.8	27307.8	0.562666	-0.82965	0.114036	0.437908	961.761	865.477	1058.04	1.2225	0.289833	0.572916	0.868908	316788	279879	353698	1.26375	0.337714	0.510204	0.655483
SP_0118	tRNA-specific 2-thiouridylase MnmA	40.5136	35.7767	47.6189	1.331	0.412514	0.673618	0.989377	1779.53	1978.07	1481.72	0.749073	-0.416822	0.427471	0.67594	3077.87	3908.8	1831.47	0.46855	-1.09373	0.0366927	0.227483	49.6582	73.6136	25.7029	0.34916	-1.51804	0.0063351	0.050947	18176.9	22365.4	13988.3	0.625445	-0.677046	0.0307274	0.0748129
SP_0119	MutT/nudix family protein	11.629	8.63691	16.1171	1.86608	0.900007	0.531216	0.985837	396.406	325.786	502.336	1.54192	0.62473	0.477735	0.727246	725.773	794.777	622.267	0.782945	-0.353016	0.763336	1	10.3473	14.4927	6.20198	0.427937	-1.22453	0.138207	0.421223	3427.87	4553.76	2301.98	0.505512	-0.984181	0.00469917	0.0167233
SP_0120	tRNA uridine 5-carboxymethylaminomethyl modification protein GidA	62.3938	56.9406	70.5736	1.23942	0.30967	0.658378	0.987694	2613.6	2891.63	2196.56	0.759627	-0.396637	0.388488	0.640514	4860.4	6290.01	2715.98	0.431793	-1.21159	0.0157805	0.134006	72.0523	103.235	40.8694	0.395885	-1.33685	0.0118604	0.0813646	28347.3	36227.5	20467.1	0.564961	-0.823776	0.0131164	0.038215
SP_0121	metallo-beta-lactamase superfamily protein	393.143	480.249	262.483	0.546556	-0.871559	0.120908	0.644905	6871.12	5998.43	8180.15	1.36371	0.447542	0.332891	0.582978	9332.3	8799.38	10131.7	1.15141	0.203399	0.672807	0.963505	250.209	155.48	344.938	2.21853	1.14961	0.0237168	0.140105	46428.4	50395.7	42461	0.842552	-0.247163	0.488215	0.635044
SP_0122	hypothetical protein	17.7513	19.3904	15.2928	0.788677	-0.342494	0.706136	0.997547	329.206	228.829	479.771	2.09663	1.06807	0.23391	0.472113	599.913	600.255	599.399	0.998574	-0.00205929	0.8578	1	12.7671	11.5998	13.9343	1.20125	0.264539	0.649703	0.912349	2516.35	3415.6	1617.09	0.473442	-1.07874	0.00220707	0.00902934
SP_0123	competence-induced protein Ccs1	NA	NA	NA	NA	NA	NA	NA	0.066382	0.110637	0	0	-Inf	1	1	0.176204	0.293674	0	0	-Inf	1	1	0.139233	0.278466	0	0	-Inf	1	1	1.22092	1.66847	0.773369	0.463521	-1.10929	0.633721	0.767001
SP_0124	hypothetical protein	18.1681	0	45.4202	Inf	Inf	5.56094e-07	6.58276e-05	574.078	4.45018	1428.52	321.003	8.32644	6.48398e-10	1.82603e-08	718.715	4.19498	1790.49	426.818	8.73748	6.47022e-09	3.00362e-07	0.278466	0.556933	0	0	-Inf	0.666931	0.913659	27.7453	24.0253	31.4653	1.30967	0.389206	0.470166	0.619502
SP_0125	hypothetical protein	15.678	2.8704	34.8893	12.1548	3.60346	0.00279646	0.0608793	443.702	7.87334	1097.44	139.387	7.12296	2.77032e-06	4.18359e-05	556.964	11.1109	1375.74	123.819	6.95209	3.63563e-05	0.000937632	1.03276	0	2.06552	Inf	Inf	0.0696939	0.291254	59.4111	63.0684	55.7538	0.884021	-0.177847	0.684471	0.804649
SP_0126	hypothetical protein	0.512808	0	1.28202	Inf	Inf	0.639827	0.986362	16.3015	0.279101	40.3352	144.518	7.17511	0.0150814	0.0744777	20.4089	0.2958	50.5785	170.989	7.41776	0.0160186	0.134931	NA	NA	NA	NA	NA	NA	NA	1.80979	1.64528	1.97431	1.19998	0.263013	1	1
SP_0127	hypothetical protein	13.1664	13.0104	13.4003	1.02997	0.0425983	1	1	433.898	443.676	419.231	0.944905	-0.0817591	1	1	565.994	595.406	521.877	0.876507	-0.190163	0.978346	1	9.1707	8.99097	9.35044	1.03998	0.0565583	0.931002	1	3271.33	3403.86	3138.8	0.922129	-0.116959	0.72879	0.837039
SP_0128	ribosomal-protein-alanine acetyltransferase	10.6919	11.9387	8.82164	0.738914	-0.436522	0.840884	1	370.265	433.408	275.551	0.635777	-0.653407	0.598384	0.819876	366.834	383.182	342.312	0.893339	-0.162721	1	1	6.84006	5.12337	8.55675	1.67014	0.739971	0.474521	0.792584	2628.44	2189.49	3067.39	1.40096	0.486415	0.174747	0.299219
SP_0129	DNA-binding/iron metalloprotein/AP endonuclease	116.337	154.661	58.852	0.380524	-1.39394	0.0249062	0.272673	2452.33	2865.87	1832.02	0.639252	-0.645543	0.170122	0.400153	1985.16	1798.14	2265.7	1.26003	0.333453	0.580782	0.929696	72.8763	34.7487	111.004	3.19447	1.67558	0.00172587	0.0178557	15304.9	10307	20302.7	1.96979	0.978044	0.00159393	0.00679533
SP_0133	hypothetical protein	1.34781	2.24635	0	0	-Inf	0.375247	0.928255	4.15937	6.93228	0	0	-Inf	0.753133	0.927271	24.5587	40.9312	0	0	-Inf	0.263658	0.67192	1.10286	0.596688	1.60903	2.6966	1.43114	0.603031	0.884445	141.902	234.735	49.0685	0.209038	-2.25816	1.50746e-07	2.00579e-06
SP_0134	hypothetical protein	NA	NA	NA	NA	NA	NA	NA	1.24014	2.06689	0	0	-Inf	1	1	4.17428	6.95713	0	0	-Inf	0.911838	1	NA	NA	NA	NA	NA	NA	NA	27.0956	39.6228	14.5684	0.367676	-1.44349	0.00695459	0.0226648
SP_0135	glycosyl transferase family protein	0.695957	0	1.73989	Inf	Inf	0.557481	0.986362	28.1531	10.5111	54.616	5.19603	2.37741	0.243668	0.484546	47.5441	33.7169	68.2849	2.02524	1.01809	0.495698	0.878021	0.554169	1.10834	0	0	-Inf	0.319764	0.657873	133.946	193.615	74.2771	0.383634	-1.3822	0.000954617	0.00445133
SP_0136	glycosyl transferase family protein	1.75823	0	4.39558	Inf	Inf	0.226986	0.836404	66.5097	19.5684	136.922	6.99707	2.80675	0.169722	0.400115	103.585	59.6531	169.482	2.84112	1.50646	0.330617	0.750338	0.424874	0.849749	0	0	-Inf	0.448071	0.775558	240.2	342.049	138.352	0.40448	-1.30586	0.00116395	0.00524029
SP_0137	ABC transporter ATP-binding protein	4.28004	3.34834	5.6776	1.69565	0.761838	0.700685	0.997067	107.919	61.6947	177.257	2.87313	1.52262	0.284955	0.532465	175.489	145.775	220.06	1.50959	0.594155	0.571478	0.921909	2.05162	1.70779	2.39544	1.40266	0.488162	0.904883	1	636.403	836.117	436.688	0.52228	-0.937104	0.0135281	0.0392504
SP_0138	hypothetical protein	NA	NA	NA	NA	NA	NA	NA	0.267034	0.445056	0	0	-Inf	1	1	0.294623	0.491039	0	0	-Inf	1	1	NA	NA	NA	NA	NA	NA	NA	2.97182	2.80929	3.13436	1.11571	0.157967	0.980965	0.998946
SP_0139	hypothetical protein	NA	NA	NA	NA	NA	NA	NA	0.43207	0.720117	0	0	-Inf	1	1	1.27025	2.11708	0	0	-Inf	1	1	NA	NA	NA	NA	NA	NA	NA	8.59197	12.1011	5.08286	0.420033	-1.25143	0.0917824	0.179694
SP_0141	transcriptional regulator	18.9251	25.8236	8.57734	0.332151	-1.59009	0.154059	0.718688	208.15	167.091	269.737	1.61431	0.690916	0.416321	0.667033	333.808	330.988	338.037	1.0213	0.0304006	0.81238	1	13.5683	8.59029	18.5463	2.15899	1.11036	0.101535	0.355262	1534.21	1886.83	1181.59	0.626231	-0.675234	0.0656976	0.137655
SP_0142	hypothetical protein	2.8246	0.556291	6.22707	11.1939	3.48464	0.225615	0.834895	124.248	77.7174	194.045	2.4968	1.32008	0.330379	0.580604	161.432	108.849	240.308	2.20772	1.14256	0.374851	0.790974	1.04144	1.68515	0.397732	0.236022	-2.08301	0.41749	0.756385	585.818	622.919	548.717	0.880879	-0.182984	0.636377	0.768965
SP_0143	hypothetical protein	5.02944	4.16992	6.31872	1.51531	0.599612	0.815455	1	143.693	109.036	195.68	1.79464	0.843695	0.536925	0.77548	184.554	147.358	240.348	1.63104	0.705796	0.582409	0.930162	3.35025	3.71116	2.98933	0.805499	-0.312046	0.898277	1	807.648	844.111	771.186	0.913607	-0.130354	0.744012	0.850707
SP_0144	hypothetical protein	4.57945	3.80664	5.73867	1.50754	0.592199	0.900883	1	118.443	78.1187	178.928	2.29047	1.19564	0.368641	0.622568	187.519	164.696	221.754	1.34644	0.429154	0.661557	0.956218	2.52308	2.30448	2.74168	1.18972	0.250623	0.845593	1	746.639	941.259	552.019	0.586469	-0.769874	0.0403208	0.0921555
SP_0145	hypothetical protein	8.32252	3.3907	15.7203	4.63629	2.21297	0.120187	0.644905	298.471	170.386	490.599	2.87935	1.52574	0.160653	0.388399	505.754	437.086	608.755	1.39276	0.477945	0.555137	0.921114	4.06591	5.70018	2.43164	0.42659	-1.22908	0.275636	0.60898	1851.19	2498.49	1203.9	0.48185	-1.05334	0.00401263	0.014578
SP_0146	hypothetical protein	5.86971	4.47151	7.96702	1.78173	0.833278	0.615666	0.986362	192.524	155.681	247.789	1.59164	0.670516	0.544922	0.78103	271.272	248.059	306.092	1.23395	0.303279	0.740213	0.994408	2.60443	2.0089	3.19996	1.59289	0.671648	0.747875	0.958301	1257.51	1413.44	1101.59	0.779372	-0.359615	0.321537	0.470042
SP_0147	hypothetical protein	2.7064	3.65599	1.28202	0.350663	-1.51184	0.671355	0.989377	58.3009	70.278	40.3352	0.573937	-0.801035	0.917904	1	73.6209	88.9824	50.5785	0.56841	-0.814997	0.896998	1	1.90065	1.1735	2.6278	2.23929	1.16304	0.502708	0.81888	503.184	508.468	497.9	0.979216	-0.0303011	0.953422	0.983451
SP_0148	ABC transporter substrate-binding protein	46.4716	53.3791	36.1105	0.676492	-0.563855	0.385853	0.936932	934.651	803.254	1131.75	1.40895	0.494622	0.3729	0.626462	2899.63	3891.31	1412.12	0.362892	-1.46239	0.00844183	0.0819116	50.1223	61.8702	38.3745	0.620241	-0.689099	0.260476	0.592807	14041.8	22401	5682.53	0.253673	-1.97896	4.77405e-10	1.08402e-08
SP_0149	lipoprotein	30.8301	26.8213	36.8435	1.37367	0.458033	0.716255	0.99896	640.39	301.772	1148.32	3.80524	1.92799	0.0392296	0.149617	1281.21	1187.05	1422.45	1.1983	0.260989	0.676609	0.965678	20.9196	22.5625	19.2767	0.854367	-0.227073	0.850519	1	4465.42	6796.51	2134.32	0.314032	-1.67102	1.17196e-06	1.26198e-05
SP_0150	hypothetical protein	8.81871	10.5669	6.19649	0.586408	-0.770024	0.663346	0.988979	228.916	252.139	194.081	0.769739	-0.377559	0.908643	1	473.81	628.376	241.962	0.385059	-1.37685	0.208051	0.602859	10.97	14.353	7.58686	0.528589	-0.919781	0.223532	0.555963	2681.83	3579.96	1783.71	0.498249	-1.00506	0.0049455	0.0174218
SP_0151	ABC transporter ATP-binding protein	35.2212	41.3233	26.0682	0.630837	-0.664662	0.470593	0.972228	602.364	462.408	812.299	1.75667	0.812847	0.320348	0.571091	922.843	867.458	1005.92	1.15962	0.213651	0.741391	0.994957	23.9151	18.1978	29.6323	1.62834	0.703405	0.260446	0.592807	4110.36	4948.82	3271.91	0.661149	-0.596953	0.0823701	0.164347
SP_0152	ABC transporter permease	22.6263	32.0533	8.48579	0.26474	-1.91735	0.0775082	0.514034	360.873	423.884	266.358	0.628374	-0.670304	0.642788	0.851061	455.991	537.989	332.995	0.618963	-0.692076	0.622606	0.944243	15.8517	8.70421	22.9992	2.64231	1.4018	0.0420205	0.206754	3032.41	3067.94	2996.88	0.976839	-0.0338077	0.93624	0.974006
SP_0153	hypothetical protein	5.32078	4.49269	6.56292	1.4608	0.546758	0.759553	1	119.465	63.6165	203.238	3.19474	1.6757	0.293222	0.540436	233.208	222.264	249.624	1.1231	0.167481	0.872532	1	4.17789	5.13772	3.21805	0.626359	-0.674939	0.543377	0.846514	859.985	1269.7	450.271	0.354628	-1.49562	7.07463e-05	0.000469172
SP_0154	hypothetical protein	13.2338	15.117	10.4089	0.688553	-0.53836	0.814515	1	274.75	240.592	325.988	1.35494	0.438233	0.566439	0.800285	513.037	584.153	406.362	0.695642	-0.523582	0.715459	0.985748	11.004	11.1705	10.8375	0.97019	-0.0436605	0.904267	1	2524.76	3345.4	1704.12	0.509392	-0.973152	0.00648261	0.0214955
SP_0155	sensor histidine kinase	66.2832	76.5893	50.824	0.663591	-0.591635	0.457828	0.972228	1356.76	1206.22	1582.56	1.31199	0.391757	0.520098	0.763299	1917.02	1889.76	1957.91	1.03607	0.0511175	0.913847	1	46.828	38.7466	54.9094	1.41714	0.502982	0.41075	0.750168	9684.64	10824.8	8544.5	0.789347	-0.341269	0.274124	0.419519
SP_0156	DNA-binding response regulator	50.6562	59.3152	37.6677	0.635044	-0.655073	0.441842	0.972228	1238.05	1281.67	1172.63	0.914921	-0.12828	0.855199	0.989965	1548.46	1613.89	1450.32	0.898648	-0.154172	0.857794	1	36.8209	31.1191	42.5226	1.36645	0.450429	0.471707	0.790573	9165.04	9250.61	9079.46	0.981499	-0.0269414	0.945651	0.978437
SP_0157	hypothetical protein	104.236	76.6789	145.572	1.89846	0.924833	0.148597	0.704283	4107.36	3812.23	4550.06	1.19354	0.25525	0.498689	0.749292	4590.11	3878.64	5657.32	1.45858	0.544568	0.263751	0.67192	64.2168	73.3614	55.0721	0.750697	-0.413698	0.484778	0.800035	24618	22255.2	26980.9	1.21234	0.277794	0.373987	0.529894
SP_0158	flavoprotein NrdI	37.666	38.4586	36.4771	0.948475	-0.0763182	0.927188	1	634.907	298.739	1139.16	3.81323	1.93101	0.0347572	0.135391	1060.39	824.133	1414.78	1.71669	0.779632	0.289679	0.711092	20.35	13.0943	27.6057	2.10821	1.07602	0.0755875	0.308435	3418.57	4725.82	2111.31	0.446761	-1.16242	0.000892439	0.00422745
SP_0159	hypothetical protein	34.0551	36.9785	29.67	0.802357	-0.317684	0.715769	0.99896	439.721	114.54	927.491	8.09749	3.01748	0.0121802	0.0629864	609.388	246.726	1153.38	4.67474	2.22489	0.0377938	0.228453	15.5211	4.48416	26.5581	5.92264	2.56624	0.000303349	0.00446623	1110.69	1411.14	810.252	0.574184	-0.800415	0.0304146	0.0742244
SP_0160	hypothetical protein	0.333774	0.556291	0	0	-Inf	0.820493	1	24.1291	40.2152	0	0	-Inf	0.214623	0.450924	48.8775	81.4625	0	0	-Inf	0.102361	0.411216	0.923466	1.4492	0.397732	0.274449	-1.86539	0.527276	0.831992	374.917	464.937	284.896	0.612764	-0.706597	0.0671605	0.139458
SP_0161	hypothetical protein	NA	NA	NA	NA	NA	NA	NA	11.74	19.5667	0	0	-Inf	0.466343	0.716182	28.4935	47.4892	0	0	-Inf	0.220695	0.622175	0.298344	0.596688	0	0	-Inf	0.671033	0.914785	204.534	270.661	138.407	0.511367	-0.967568	0.0149914	0.0423775
SP_0162	hypothetical protein	0.617822	1.0297	0	0	-Inf	0.621493	0.986362	1.24195	2.06991	0	0	-Inf	1	1	2.36078	3.93463	0	0	-Inf	1	1	0.370169	0	0.740339	Inf	Inf	0.428693	0.768995	18.6146	22.625	14.6042	0.64549	-0.631533	0.290331	0.438508
SP_0163	transcriptional regulator PlcR	62.4077	56.028	71.9772	1.28467	0.361393	0.594501	0.986362	1038.93	231.662	2249.83	9.71171	3.27973	0.00033861	0.00313629	1330.73	352.915	2797.46	7.92673	2.98673	0.00195632	0.0253835	22.7761	5.35379	40.1985	7.50842	2.90851	8.09096e-06	0.000196026	1828.07	2020.14	1635.99	0.80984	-0.304292	0.396864	0.548313
SP_0164	hypothetical protein	153.254	145.087	165.505	1.14073	0.189961	1	1	2072.64	7.18642	5170.82	719.527	9.4909	1.86947e-30	3.24665e-28	2591.47	35.4743	6425.47	181.13	7.50088	7.8209e-13	6.28379e-11	52.6881	0.829871	104.546	125.979	6.97704	2.83096e-19	4.51538e-17	125.041	199.332	50.7506	0.254603	-1.97368	3.5128e-06	3.39733e-05
SP_0165	flavoprotein	676.547	764.497	544.622	0.712393	-0.489255	0.339369	0.90786	6818.6	27.1293	17005.8	626.842	9.29196	1.91635e-36	7.98733e-34	8512.06	109.149	21116.4	193.464	7.59592	9.78489e-15	1.02203e-12	275.267	1.38957	549.145	395.191	8.62641	2.42044e-28	1.54424e-25	403.909	616.264	191.554	0.310831	-1.6858	1.51333e-05	0.000120203
SP_0166	pyridoxal-dependent decarboxylase	164.96	128.291	219.962	1.71455	0.777831	0.192378	0.795553	2750.79	13.7726	6856.32	497.824	8.95949	3.62245e-30	5.80706e-28	3423	42.2174	8494.18	201.201	7.65249	4.17412e-14	3.96352e-12	46.3228	0.57681	92.0688	159.617	7.31847	3.45311e-18	3.88779e-16	168.023	238.697	97.35	0.40784	-1.29393	0.00137577	0.00607609
SP_0167	hypothetical protein	150.185	109.081	211.842	1.94206	0.957589	0.0730632	0.501383	2656.28	17.2545	6614.82	383.369	8.58259	4.49854e-27	5.51468e-25	3310.05	40.8354	8213.86	201.145	7.6521	3.19904e-14	3.18228e-12	39.224	0.275702	78.1724	283.539	8.1474	1.62208e-17	1.63404e-15	177.082	232.224	121.939	0.525093	-0.929355	0.0207346	0.0548285
SP_0168	macrolide efflux protein	190.519	155.71	242.733	1.55888	0.640513	0.216759	0.827845	3042.71	22.4336	7573.13	337.579	8.39908	1.20574e-26	1.39598e-24	3789.25	52.9966	9393.62	177.249	7.46964	1.22417e-13	1.06554e-11	56.5171	1.40945	111.625	79.1977	6.30739	4.42837e-17	4.23795e-15	230.128	301.711	158.544	0.525484	-0.928282	0.0191928	0.0516267
SP_0170	hypothetical protein	32.7914	38.6776	23.962	0.61953	-0.690754	0.473546	0.972228	306.622	12.6003	747.654	59.3361	5.89084	0.000935258	0.0075254	384.206	22.0297	927.472	42.1009	5.39578	0.00356711	0.0413983	14.0212	0.298344	27.744	92.9934	6.53906	2.0495e-09	8.00559e-08	107.368	125.441	89.2948	0.711848	-0.49036	0.243137	0.381602
SP_0171	ROK family protein	23.7268	21.8812	26.4954	1.21088	0.276051	0.78739	1	342.288	17.6573	829.233	46.9626	5.55344	0.000857305	0.006979	432.892	32.9646	1032.78	31.3301	4.96948	0.00335582	0.0398313	8.40769	1.1111	15.7043	14.134	3.82109	0.000134698	0.00236279	155.81	186.799	124.82	0.668208	-0.581632	0.145416	0.259415
SP_0172	hypothetical protein	12.9548	14.1638	11.1414	0.786608	-0.346283	0.911487	1	144.43	7.11214	350.407	49.2689	5.62261	0.00667133	0.037883	183.211	12.5555	439.194	34.9801	5.12846	0.014534	0.125461	5.07384	0	10.1477	Inf	Inf	6.96788e-05	0.00136087	60.7101	71.2107	50.2095	0.705084	-0.504132	0.252037	0.392329
SP_0173	DNA mismatch repair protein	587.5	678.213	451.431	0.665618	-0.587233	0.390833	0.940581	7261.51	2715.22	14080.9	5.18592	2.3746	3.97436e-05	0.000462714	9409.52	4042.39	17460.2	4.31928	2.11079	0.000938389	0.0135193	277.408	68.5038	486.313	7.09906	2.82763	3.71267e-07	1.07667e-05	21167	23115.2	19218.9	0.831436	-0.266322	0.398625	0.550018
SP_0174	hypothetical protein	8.51506	9.99967	6.28813	0.628834	-0.669248	0.559874	0.986362	353.466	458.633	195.716	0.426738	-1.22858	0.241424	0.481462	358.066	435.442	242.002	0.555761	-0.847465	0.495962	0.878021	8.61345	10.0297	7.19723	0.717594	-0.47876	0.70321	0.930161	2887.25	2528.74	3245.77	1.28355	0.360143	0.392687	0.54398
SP_0175	6%2C7-dimethyl-8-ribityllumazine synthase	8.01211	6.76022	9.88994	1.46296	0.548892	0.654827	0.987694	1040.86	1528.07	310.036	0.202894	-2.3012	0.000694821	0.00576895	814.796	1100.02	386.961	0.351777	-1.50727	0.0926618	0.388696	12.8573	20.8693	4.84518	0.232167	-2.10676	0.00337186	0.0311775	8596.55	6387.41	10805.7	1.69172	0.758488	0.025412	0.0638818
SP_0176	3%2C4-dihydroxy-2-butanone 4-phosphate synthase	22.3534	18.3099	28.4187	1.55209	0.634215	0.531705	0.985837	2499.77	3576.04	885.375	0.247586	-2.014	1.96111e-05	0.000246203	2158.47	2866.68	1096.15	0.382375	-1.38694	0.0166542	0.138029	34.4932	55.8375	13.1489	0.235485	-2.0863	0.000296704	0.00440225	20966	16634.6	25297.5	1.52077	0.604804	0.0832565	0.165483
SP_0177	riboflavin synthase subunit alpha	7.76171	7.68586	7.87547	1.02467	0.0351595	0.983433	1	774.473	1127.85	244.409	0.216704	-2.2062	0.00257294	0.0176381	964.68	1407.1	301.05	0.21395	-2.22465	0.00501583	0.0542905	14.4867	23.4611	5.51229	0.234955	-2.08955	0.00275439	0.0269935	8073.53	8167.25	7979.81	0.97705	-0.0334962	0.78593	0.881271
SP_0178	riboflavin biosynthesis protein RibD	24.3254	24.4863	24.0841	0.983577	-0.0238897	0.984199	1	1686.77	2311.21	750.125	0.32456	-1.62344	0.00249873	0.017186	2582.91	3685.95	928.359	0.251864	-1.98928	0.000265263	0.00457962	40.7579	63.9422	17.5736	0.274836	-1.86336	0.000857326	0.0103976	18858.5	21370.7	16346.4	0.764898	-0.38666	0.164027	0.284578
SP_0179	Holliday junction DNA helicase RuvA	10.4659	7.67527	14.6519	1.90898	0.932799	0.455601	0.972228	374.853	320.097	456.987	1.42765	0.513643	0.543	0.779233	804.617	963.29	566.607	0.588199	-0.765623	0.412913	0.825973	12.3865	19.2697	5.50325	0.285591	-1.80798	0.0133741	0.0904523	3897.47	5529.84	2265.1	0.409613	-1.28767	0.000192294	0.00111895
SP_0180	DNA-3-methyladenine glycosylase I	9.96495	10.951	8.48585	0.774891	-0.367935	0.765059	1	356.77	417.627	265.485	0.6357	-0.653581	0.622246	0.836988	740.978	1014.63	330.494	0.325727	-1.61826	0.074656	0.3383	11.7227	15.5756	7.86976	0.505261	-0.9849	0.22646	0.55897	4388.57	5821.95	2955.18	0.507593	-0.978255	0.00378573	0.0139512
SP_0181	hypothetical protein	20.6572	16.7853	26.465	1.57668	0.656887	0.61555	0.986362	560.574	383.769	825.781	2.15177	1.10552	0.195304	0.426191	1023.38	1022.67	1024.43	1.00172	0.00248615	0.925909	1	14.1626	16.2601	12.065	0.741997	-0.430514	0.653269	0.913659	4296.17	5876.57	2715.76	0.462133	-1.11362	0.00111694	0.00505042
SP_0182	methylcrotonoyl-CoA carboxylase	15.2239	17.9659	11.1109	0.618442	-0.693289	0.563685	0.986362	299.962	267.471	348.699	1.30369	0.382602	0.570029	0.802179	792.965	1031.04	435.846	0.422723	-1.24222	0.185598	0.563537	13.79	14.6779	12.9021	0.879015	-0.18604	0.851679	1	3898.43	5905.03	1891.83	0.320377	-1.64216	2.29222e-06	2.32449e-05
SP_0183	hypothetical protein	NA	NA	NA	NA	NA	NA	NA	0.632416	1.05403	0	0	-Inf	1	1	2.10016	3.50027	0	0	-Inf	1	1	NA	NA	NA	NA	NA	NA	NA	13.6903	19.9317	7.44887	0.373719	-1.41997	0.0267085	0.0666597
SP_0184	hypothetical protein	19.0723	15.0595	25.0914	1.66615	0.736516	0.454571	0.972228	928.188	1025.6	782.066	0.762543	-0.391109	0.614243	0.83319	1257.89	1450.6	968.813	0.66787	-0.582361	0.464838	0.865461	18.1899	25.5749	10.8049	0.422482	-1.24304	0.0482033	0.224146	7776.32	8289.62	7263.02	0.876159	-0.190736	0.550259	0.690583
SP_0185	magnesium transporter CorA family protein	24.5459	24.9555	23.9315	0.958968	-0.0604462	0.997028	1	917.193	1031.36	745.946	0.723266	-0.467401	0.5394	0.776856	1548.02	1963.95	924.124	0.470544	-1.0876	0.109456	0.429799	26.5358	35.1597	17.9118	0.50944	-0.973016	0.0895539	0.330262	9243.24	11190.7	7295.74	0.651945	-0.617177	0.0490294	0.107973
SP_0186	excinuclease ABC subunit A	132.931	162.985	87.8507	0.53901	-0.891616	0.180664	0.78481	3540.22	4077.6	2734.14	0.670527	-0.576632	0.185928	0.418958	3482.83	3551.09	3380.44	0.951944	-0.071052	0.901788	1	90.884	64.9021	116.866	1.80065	0.848517	0.128929	0.407212	24614	20372.3	28855.8	1.41643	0.502254	0.123979	0.229604
SP_0187	peptidase M24 family protein	55.9217	72.6902	30.7691	0.423292	-1.24028	0.0816578	0.529657	1392.93	1683.16	957.579	0.568919	-0.813706	0.160868	0.38847	1665.8	1987.08	1183.87	0.595783	-0.74714	0.255547	0.663976	43.8727	35.5731	52.1723	1.46662	0.552498	0.306652	0.648544	11662.9	11415.5	11910.3	1.04334	0.0612131	0.834252	0.912913
SP_0188	hypothetical protein	NA	NA	NA	NA	NA	NA	NA	10.2406	17.0676	0	0	-Inf	0.526838	0.768563	7.59704	12.6617	0	0	-Inf	0.480024	0.873885	NA	NA	NA	NA	NA	NA	NA	96.5175	72.3645	120.671	1.66754	0.737721	0.0768298	0.15507
SP_0189	transcriptional regulator Spx	80.6248	66.6506	101.586	1.52416	0.608016	0.426214	0.965608	2334.04	1774.14	3173.91	1.78899	0.839142	0.0889491	0.265573	4415.51	4729.75	3944.15	0.833902	-0.26205	0.689644	0.971454	70.0711	92.2256	47.9166	0.519559	-0.944642	0.0978961	0.347729	19850.6	27154.3	12546.9	0.46206	-1.11385	0.000450673	0.00235364
SP_0190	hypothetical protein	NA	NA	NA	NA	NA	NA	NA	NA	NA	NA	NA	NA	NA	NA	NA	NA	NA	NA	NA	NA	NA	NA	NA	NA	NA	NA	NA	NA	NA	NA	NA	NA	NA	NA	NA
SP_0191	hypothetical protein	30.7786	39.9832	16.9717	0.42447	-1.23626	0.191646	0.794262	830.257	1029.78	530.971	0.515615	-0.955634	0.224347	0.463369	1056.92	1320.88	660.988	0.500414	-0.998806	0.236779	0.639551	25.993	23.2965	28.6895	1.2315	0.300412	0.66864	0.913659	7405.93	7528.94	7282.92	0.967324	-0.0479289	0.871455	0.933096
SP_0192	hypothetical protein	90.1298	72.6224	116.391	1.60269	0.680491	0.268572	0.869818	2687.54	2056.43	3634.2	1.76724	0.821494	0.0886744	0.265133	3837.22	3387.05	4512.49	1.33228	0.413894	0.397401	0.8123	55.8148	59.5162	52.1135	0.875619	-0.191624	0.72452	0.945928	17017.8	19480.2	14555.4	0.747192	-0.42045	0.1764	0.301555
SP_0194	hypothetical protein	94.1009	114.1	64.102	0.561805	-0.83186	0.189874	0.792896	2738.19	3230.19	2000.19	0.619218	-0.691481	0.150593	0.371421	3473.16	4134.33	2481.41	0.600195	-0.736497	0.177119	0.557381	74.7041	67.5269	81.8813	1.21257	0.278072	0.579446	0.873276	23302.2	23737.1	22867.2	0.963352	-0.0538651	0.879523	0.93615
SP_0195	hypothetical protein	NA	NA	NA	NA	NA	NA	NA	NA	NA	NA	NA	NA	NA	NA	NA	NA	NA	NA	NA	NA	NA	NA	NA	NA	NA	NA	NA	NA	NA	NA	NA	NA	NA	NA	NA
SP_0196	hypothetical protein	2.22155	3.70258	0	0	-Inf	0.129243	0.668812	16.574	27.6234	0	0	-Inf	0.33042	0.580604	15.4358	25.7263	0	0	-Inf	0.434187	0.83926	1.62264	0.57681	2.66846	4.62624	2.20984	0.185528	0.499439	170.909	146.353	195.465	1.33558	0.417462	0.309755	0.458596
SP_0197	dihydrofolate synthetase	48.2948	31.1228	74.0527	2.37937	1.25058	0.0923433	0.562374	1866.04	1565.31	2317.13	1.4803	0.565892	0.237389	0.476148	1994.25	1400.37	2885.07	2.06022	1.0428	0.0851368	0.37148	22.8786	23.3954	22.3619	0.955827	-0.0651783	0.9859	1	9546.36	8018.29	11074.4	1.38115	0.465867	0.128269	0.235875
SP_0198	hypothetical protein	17.9192	14.2165	23.4733	1.65114	0.723459	0.534414	0.985837	881.208	977.995	736.026	0.752587	-0.41007	0.702107	0.89528	1842.55	2458.31	918.922	0.373803	-1.41965	0.0287733	0.194456	25.6637	41.1173	10.2101	0.248316	-2.00975	0.00128619	0.014481	10537.4	14160.3	6914.59	0.488309	-1.03413	0.000900969	0.00424859
SP_0199	cardiolipin synthetase	22.2913	9.29304	41.7888	4.49679	2.16889	0.0204675	0.242359	823.372	507.176	1297.67	2.55861	1.35536	0.106477	0.29442	1186.43	910.943	1599.67	1.75606	0.812341	0.312718	0.736566	11.824	16.9796	6.66846	0.392735	-1.34837	0.0615236	0.266311	4409.64	5235.48	3583.81	0.684524	-0.546827	0.103729	0.19898
SP_0200	competence-induced protein Ccs4	39.0204	31.5587	50.2131	1.5911	0.670028	0.357359	0.913412	1223.82	993.482	1569.33	1.57963	0.659582	0.256971	0.501753	1677.02	1494.38	1950.98	1.30554	0.384648	0.48959	0.875602	22.5141	22.3897	22.6385	1.01111	0.0159427	1	1	7789.33	8552.26	7026.4	0.821584	-0.283519	0.373146	0.529194
SP_0201	hypothetical protein	0.769212	0	1.92303	Inf	Inf	0.526692	0.985837	73.6773	82.4604	60.5028	0.733719	-0.4467	1	1	110.131	132.973	75.8677	0.570551	-0.809571	0.82522	1	0.7246	1.4492	0	0	-Inf	0.234572	0.566499	673.734	764.212	583.255	0.763211	-0.389845	0.31126	0.459846
SP_0202	anaerobic ribonucleoside triphosphate reductase	503.422	777.988	91.5741	0.117706	-3.08674	1.47013e-06	0.000119037	7769.09	11041.5	2860.53	0.259071	-1.94858	1.09975e-05	0.000147863	7035.23	9356.19	3553.8	0.379834	-1.39656	0.00612481	0.0639737	363.451	168.571	558.332	3.31215	1.72777	0.000875631	0.0104747	65587.6	52985.9	78189.4	1.47566	0.561365	0.142051	0.254533
SP_0203	hypothetical protein	5.55386	9.25644	0	0	-Inf	0.00591796	0.104753	82.8792	138.132	0	0	-Inf	0.0175541	0.0823936	73.3264	122.211	0	0	-Inf	0.0454009	0.254358	4.58591	2.50067	6.67115	2.66775	1.41562	0.145459	0.437063	833.054	690.468	975.641	1.41301	0.498777	0.190069	0.318153
SP_0204	acetyltransferase	35.2184	56.642	3.08298	0.0544291	-4.19948	1.68169e-05	0.000995351	489.517	751.447	96.6227	0.128582	-2.95924	0.00193195	0.0138834	430.897	637.79	120.557	0.189024	-2.40336	0.0278146	0.190507	26.3071	12.0026	40.6116	3.38358	1.75855	0.00363463	0.0329701	4465.87	3617.49	5314.25	1.46904	0.554877	0.0989164	0.191661
SP_0205	anaerobic ribonucleoside-triphosphate reductase activating protein	45.9858	72.512	6.19643	0.0854539	-3.54871	2.96215e-05	0.00155842	675.723	996.237	194.953	0.19569	-2.35336	0.00475675	0.0296742	562.54	774.592	244.463	0.315602	-1.66382	0.107408	0.422553	31.252	10.4683	52.0357	4.97077	2.31347	7.96022e-05	0.00152359	5721.64	4392.86	7050.42	1.60497	0.682547	0.0367772	0.0857451
SP_0206	hypothetical protein	9.72123	16.202	0	0	-Inf	0.000447193	0.0140189	193.329	322.216	0	0	-Inf	0.000189066	0.0018943	152.404	254.006	0	0	-Inf	0.00298268	0.0364375	8.05577	4.50128	11.6103	2.57933	1.36699	0.132661	0.412866	1860.54	1440.99	2280.09	1.58231	0.662034	0.0681266	0.141187
SP_0207	hypothetical protein	43.2885	61.0364	16.6666	0.27306	-1.87271	0.0180146	0.225958	814.515	1012.02	518.252	0.512095	-0.965516	0.180131	0.412973	765.151	848.577	640.013	0.75422	-0.406943	0.680835	0.968185	30.3952	16.9951	43.7954	2.57694	1.36566	0.0168838	0.107114	5984.75	4808.86	7160.64	1.48905	0.574393	0.0759567	0.153903
SP_0208	30S ribosomal protein S10	177.279	75.6039	329.79	4.36208	2.12502	0.000329209	0.0105682	8381.88	7118.01	10277.7	1.4439	0.52997	0.262126	0.506745	14328.1	15393.8	12729.5	0.826923	-0.274175	0.626482	0.944243	166.466	278.59	54.3427	0.195063	-2.35799	3.09989e-05	0.000651998	69377.2	88418.4	50336	0.569293	-0.812756	0.036184	0.0848355
SP_0209	50S ribosomal protein L3	320.608	187.504	520.265	2.7747	1.47233	0.0115893	0.172593	12357.9	9784.74	16217.6	1.65744	0.728959	0.148512	0.369287	20529.4	20820.3	20092.9	0.965062	-0.0513071	0.963241	1	257.636	380.57	134.703	0.35395	-1.49838	0.00567213	0.0464059	94623.9	120055	69193.2	0.576347	-0.79499	0.0544349	0.117352
SP_0210	50S ribosomal protein L4	153.288	64.7403	286.109	4.41934	2.14383	0.000291866	0.00969816	6334.47	4611.12	8919.49	1.93434	0.951843	0.0480252	0.17401	9901.59	9134.42	11052.3	1.20997	0.274967	0.572477	0.921909	104.35	162.184	46.5154	0.286807	-1.80185	0.00120775	0.0137597	42636.6	52652.6	32620.5	0.619542	-0.690727	0.0512026	0.111303
SP_0211	50S ribosomal protein L23	70.7932	41.127	115.293	2.80333	1.48714	0.0280051	0.294676	3200.99	2942.71	3588.41	1.21942	0.286199	0.572569	0.803729	4942.04	5278.74	4436.98	0.840537	-0.250617	0.631528	0.945708	60.0111	90.4758	29.5465	0.326568	-1.61455	0.00369389	0.0333495	25622.7	30431.1	20814.3	0.683982	-0.54797	0.099144	0.191661
SP_0212	50S ribosomal protein L2	332.464	188.032	549.111	2.9203	1.54612	0.00555617	0.101186	15127.9	13803.3	17114.7	1.2399	0.310227	0.530775	0.77029	21259.4	21298.3	21200.9	0.995427	-0.00661249	1	1	255.087	375.215	134.958	0.359681	-1.47521	0.00503179	0.0418732	110307	122922	97692.4	0.794754	-0.33142	0.442226	0.596392
SP_0213	30S ribosomal protein S19	116.83	75.8727	178.265	2.34953	1.23237	0.0394496	0.369889	5416.9	5324.21	5555.93	1.04352	0.0614623	0.883675	1	8230.62	9129.67	6882.04	0.753811	-0.407726	0.444939	0.847236	110.011	165.564	54.4575	0.32892	-1.60419	0.00295544	0.0281428	45122.6	52587.6	37657.5	0.716091	-0.481786	0.179687	0.305424
SP_0214	50S ribosomal protein L22	99.5276	67.3653	147.771	2.19358	1.13329	0.0666036	0.488942	4690.5	4750.4	4600.64	0.968474	-0.0462146	0.899553	1	5705.84	5715.88	5690.79	0.99561	-0.00634758	1	1	71.3977	94.4441	48.3513	0.511956	-0.965907	0.0723035	0.300193	33292	32955.3	33628.6	1.02043	0.0291787	0.911685	0.959934
SP_0215	30S ribosomal protein S3	259.955	171.294	392.947	2.29399	1.19786	0.0416313	0.382765	11496.9	10999.3	12243.2	1.11309	0.15457	0.742902	0.923022	14414.2	13917.2	15159.7	1.08928	0.12337	0.79172	1	184.274	245.528	123.019	0.501039	-0.997004	0.0673311	0.284485	79100.4	80313.9	77886.9	0.969782	-0.0442678	0.931612	0.970642
SP_0216	50S ribosomal protein L16	157.052	83.6309	267.184	3.1948	1.67572	0.00342217	0.070452	9853.35	10868.5	8330.67	0.766498	-0.383646	0.421753	0.671968	12068.1	13230.3	10324.6	0.780376	-0.357758	0.519203	0.897585	147.335	234.655	60.0158	0.255762	-1.96712	0.000285059	0.00429609	76535.9	76202.6	76869.1	1.00875	0.0125636	0.962746	0.990727
SP_0217	50S ribosomal protein L29	52.0734	35.4055	77.0753	2.17693	1.12229	0.127404	0.66656	3021.45	3434.68	2401.61	0.699225	-0.516171	0.262937	0.507208	3605.56	4026.66	2973.92	0.738557	-0.437219	0.424434	0.83331	47.4778	69.5393	25.4163	0.365495	-1.45208	0.00909329	0.066177	23737.3	23189.9	24284.7	1.04721	0.0665532	0.813505	0.897735
SP_0218	30S ribosomal protein S17	71.449	42.5049	114.865	2.7024	1.43424	0.0348104	0.336439	3790.88	3933.08	3577.58	0.909613	-0.136675	0.758081	0.93084	4867.21	5160.26	4427.62	0.858023	-0.220912	0.687195	0.9701	61.465	92.3919	30.5381	0.330528	-1.59716	0.00414304	0.036209	28786.5	29744.6	27828.3	0.935577	-0.0960717	0.779074	0.876486
SP_0219	50S ribosomal protein L14	196.373	142.877	276.616	1.93604	0.953108	0.128435	0.66656	8227.64	7962.95	8624.68	1.0831	0.115167	0.780431	0.942305	10760	10807.5	10688.9	0.989029	-0.015915	1	1	146.825	190.986	102.664	0.537549	-0.895533	0.110999	0.371409	59303.9	62270.8	56336.9	0.904708	-0.144477	0.708114	0.821806
SP_0220	50S ribosomal protein L24	127.094	99.6951	168.192	1.68706	0.754512	0.268134	0.869818	6412.91	7190.77	5246.12	0.729562	-0.454897	0.322152	0.573072	7673.47	8452.45	6505.01	0.7696	-0.37782	0.494037	0.878021	109.634	147.627	71.6415	0.485286	-1.04309	0.0635053	0.271315	49809.1	48728	50890.3	1.04438	0.0626401	0.850559	0.922297
SP_0221	50S ribosomal protein L5	256.748	107.504	480.613	4.47063	2.16048	0.000164827	0.00650112	10476.6	7462.5	14997.7	2.00974	1.00701	0.0426234	0.158055	13039.6	9327.68	18607.6	1.99488	0.996299	0.0693906	0.328845	124.122	171.016	77.2279	0.451582	-1.14694	0.0388347	0.196982	53313.4	53801.5	52825.3	0.981855	-0.0264185	0.949434	0.981379
SP_0222	30S ribosomal protein S14	133.622	58.9879	245.572	4.16309	2.05766	0.000302727	0.00988559	4904.85	3070.11	7656.96	2.49403	1.31848	0.00837073	0.046028	6327.14	4218.64	9489.89	2.24952	1.16962	0.0371334	0.227483	56.7624	71.2182	42.3066	0.594041	-0.751365	0.139357	0.424052	23023.5	24317	21730	0.893615	-0.162274	0.612257	0.747956
SP_0223	hypothetical protein	1.03785	0	2.59463	Inf	Inf	0.423593	0.965283	32.2536	0	80.634	Inf	Inf	0.000346424	0.00319446	39.8891	0.146575	99.5029	678.855	9.40696	0.00372422	0.0426007	NA	NA	NA	NA	NA	NA	NA	0.411681	0.823362	0	0	-Inf	0.449941	0.601101
SP_0224	30S ribosomal protein S8	368.525	299.07	472.707	1.58059	0.660463	0.263571	0.869818	13361.2	12436	14748.9	1.18598	0.246084	0.579906	0.808739	17913	17657.8	18295.7	1.03612	0.051193	0.867687	1	256.075	297.457	214.692	0.721758	-0.470413	0.380349	0.716035	94897.4	101743	88051.9	0.865435	-0.208502	0.618755	0.753252
SP_0225	50S ribosomal protein L6	312.458	223.126	446.456	2.00091	1.00066	0.0892238	0.556523	11766.1	10326.5	13925.5	1.34852	0.43138	0.358188	0.610854	16570.2	16105.6	17267.1	1.07212	0.100468	0.802517	1	208.614	257.005	160.223	0.623424	-0.681713	0.213416	0.542324	83073.5	93002.5	73144.5	0.786479	-0.34652	0.398181	0.549769
SP_0226	50S ribosomal protein L18	120.189	82.652	176.494	2.13539	1.0945	0.0699422	0.49594	5732.88	5883.16	5507.46	0.93614	-0.0952039	0.880223	1	6843.32	6850.25	6832.92	0.99747	-0.00365415	1	1	90.3505	121.38	59.3206	0.488716	-1.03293	0.0551056	0.24643	40603.8	39521.2	41686.4	1.05479	0.0769493	0.807372	0.893313
SP_0227	30S ribosomal protein S5	168.184	104.259	264.07	2.53282	1.34074	0.0189788	0.233415	9454.86	10268.7	8234.08	0.801861	-0.318576	0.508549	0.757329	10121.1	10064.6	10205.7	1.01402	0.0200897	0.928802	1	124.941	175.062	74.8198	0.427389	-1.22638	0.0206229	0.125308	65347	58001.4	72692.5	1.25329	0.325719	0.380234	0.53381
SP_0228	50S ribosomal protein L30	53.7177	40.934	72.8933	1.78075	0.832487	0.269083	0.869818	2317.79	2347.55	2273.16	0.968311	-0.0464572	0.965185	1	4510.82	5639.46	2817.87	0.49967	-1.00095	0.0532817	0.280447	64.0465	98.6967	29.3964	0.297846	-1.74736	0.00155779	0.016473	24496.4	32392.4	16600.5	0.512482	-0.964426	0.00302983	0.0117645
SP_0229	50S ribosomal protein L15	209.35	121.975	340.413	2.79085	1.4807	0.0100135	0.15674	7654.92	5681.69	10614.8	1.86824	0.90168	0.0610132	0.203768	9836.07	7622.24	13156.8	1.72611	0.787525	0.140672	0.490589	113.36	139.163	87.5564	0.629162	-0.668496	0.217173	0.544783	42098.8	43963.6	40233.9	0.915163	-0.1279	0.728853	0.837039
SP_0230	preprotein translocase subunit SecY	556.469	413.899	770.323	1.86114	0.896185	0.135115	0.681541	20419.8	18007.9	24037.6	1.33484	0.416663	0.416945	0.667368	25019.8	21818.2	29822.4	1.36686	0.450864	0.379098	0.79375	330.348	363.396	297.301	0.818118	-0.289618	0.623523	0.897173	126735	125921	127549	1.01293	0.0185286	0.944104	0.977806
SP_0231	adenylate kinase	69.8219	65.4545	76.3729	1.16681	0.222569	0.968928	1	1416.23	770.962	2384.14	3.09242	1.62873	0.0136511	0.0690539	3112.62	3214.73	2959.44	0.920587	-0.119374	0.894767	1	53.9484	60.7965	47.1003	0.77472	-0.368252	0.642281	0.905914	11966.6	18481.2	5451.95	0.295	-1.76122	2.17284e-08	3.54614e-07
SP_0232	translation initiation factor IF-1	100.898	53.1452	172.526	3.24631	1.6988	0.00878235	0.13978	3337.15	1973.17	5383.11	2.72815	1.44792	0.00489072	0.0298893	8232.05	9268.21	6677.8	0.720505	-0.472919	0.386019	0.795424	99.6087	160.995	38.2226	0.237415	-2.07452	0.000284615	0.00429609	33477.9	53011.3	13944.5	0.263047	-1.92661	2.77243e-08	4.4087e-07
SP_0233	50S ribosomal protein L36	3.11602	3.23975	2.93042	0.90452	-0.144775	0.918748	1	188.247	253.279	90.6996	0.358101	-1.48156	0.243386	0.484448	699.885	1092.26	111.321	0.101918	-3.29453	0.000348034	0.00563599	12.1621	21.9892	2.3349	0.106184	-3.23536	0.00022001	0.00350916	4006.78	6225.99	1787.58	0.287116	-1.80029	2.19612e-07	2.81454e-06
SP_0234	30S ribosomal protein S13	138.19	75.108	232.813	3.0997	1.63213	0.0060008	0.105236	4121.09	2026.99	7262.26	3.58278	1.84108	0.000575793	0.00493388	9905.71	10505.6	9005.81	0.857235	-0.222237	0.712358	0.985705	118.826	183.722	53.9304	0.293544	-1.76835	0.00129666	0.0145135	37327.1	60330.6	14323.7	0.237419	-2.07449	5.33194e-09	1.01258e-07
SP_0235	30S ribosomal protein S11	106.66	54.7929	184.461	3.36652	1.75126	0.00616943	0.106226	3171.85	1451.32	5752.63	3.96372	1.98686	0.000384694	0.00350088	8129.89	8795.48	7131.51	0.810815	-0.302555	0.591401	0.934854	95.1448	150.892	39.3977	0.261099	-1.93733	0.000672826	0.00864288	30415.4	50571.5	10259.3	0.202867	-2.30139	3.50939e-11	9.16388e-10
SP_0236	DNA-directed RNA polymerase subunit alpha	473.676	266.021	785.158	2.95149	1.56144	0.00788208	0.128695	12603.5	4672.72	24499.6	5.24311	2.39042	0.00011342	0.0012247	29248.3	28484.5	30394	1.06704	0.0936135	0.805166	1	337.788	484.377	191.199	0.394732	-1.34106	0.0132384	0.0898519	98455.2	163878	33032.8	0.20157	-2.31065	6.56636e-08	9.79795e-07
SP_0237	50S ribosomal protein L17	211.934	102.634	375.883	3.66234	1.87277	0.00193406	0.0463684	5367.92	1134.2	11718.5	10.332	3.36904	3.08349e-07	5.84181e-06	12073.6	10441.9	14521.1	1.39066	0.475767	0.355286	0.76891	125.013	176.208	73.8174	0.418923	-1.25524	0.0298099	0.164887	34116.5	60213.1	8019.92	0.133192	-2.90842	8.68939e-16	3.02535e-14
SP_0238	hypothetical protein	14.1332	11.0808	18.7118	1.68867	0.755888	0.532766	0.985837	295.098	103.764	582.098	5.60982	2.48795	0.0577344	0.195982	384.694	161.645	719.269	4.44969	2.15371	0.0853548	0.37148	5.52012	3.09183	7.9484	2.57078	1.3622	0.191491	0.510465	831.936	929.668	734.204	0.789748	-0.340535	0.348357	0.501184
SP_0239	hypothetical protein	137.653	161.962	101.189	0.624774	-0.678594	0.331239	0.903987	2788.2	2539.47	3161.3	1.24486	0.315989	0.449214	0.698629	2838.77	2112.53	3928.13	1.85944	0.89487	0.104269	0.415682	77.9442	39.7411	116.147	2.9226	1.54725	0.00484801	0.0405201	15055.5	12139.4	17971.5	1.48043	0.566017	0.0664946	0.138768
SP_0240	phosphoglycerate mutase	55.1802	68.4223	35.317	0.516162	-0.954103	0.184906	0.787244	1953.83	2519.87	1104.78	0.438429	-1.18958	0.0260299	0.110707	1909.43	2265.65	1375.1	0.606932	-0.720394	0.28764	0.708586	40.9281	32.7248	49.1314	1.50135	0.586264	0.261391	0.593478	15412.4	13000.7	17824.2	1.37102	0.455248	0.134995	0.244998
SP_0242	ABC transporter ATP-binding protein	NA	NA	NA	NA	NA	NA	NA	5.28771	8.81286	0	0	-Inf	0.585345	0.812156	6.68427	11.1404	0	0	-Inf	0.569811	0.921909	NA	NA	NA	NA	NA	NA	NA	63.091	63.7279	62.4541	0.980013	-0.029127	0.940837	0.975389
SP_0243	iron ABC transporter substrate-binding protein	NA	NA	NA	NA	NA	NA	NA	2.05211	3.42018	0	0	-Inf	1	1	2.98055	4.96759	0	0	-Inf	1	1	NA	NA	NA	NA	NA	NA	NA	26.2086	28.2306	24.1866	0.856752	-0.223051	0.687474	0.806363
SP_0244	hypothetical protein	0.170936	0	0.42734	Inf	Inf	0.971592	1	6.16349	1.3091	13.4451	10.2704	3.36042	0.0327626	0.13105	9.9643	5.36749	16.8595	3.14104	1.65124	0.539112	0.91307	0.149172	0.298344	0	0	-Inf	1	1	20.0978	30.9427	9.253	0.299037	-1.7416	0.00246185	0.0098646
SP_0245	pyruvate formate-lyase-activating enzyme	7.71156	11.8555	1.49569	0.12616	-2.98667	0.0743167	0.506299	85.7352	111.52	47.0577	0.421966	-1.2448	0.634725	0.8463	86.3771	104.623	59.0082	0.564009	-0.826211	0.863829	1	5.85638	3.19398	8.51878	2.66714	1.41529	0.119832	0.386526	696.131	602.788	789.473	1.3097	0.389239	0.29778	0.446989
SP_0246	DeoR family transcriptional regulator	0.512808	0	1.28202	Inf	Inf	0.639827	0.986362	67.5478	85.6895	40.3352	0.470713	-1.08708	0.760288	0.93084	97.0778	128.077	50.5785	0.394906	-1.34042	0.599518	0.93742	1.1423	2.2846	0	0	-Inf	0.101901	0.355262	669.694	733.922	605.466	0.824973	-0.277581	0.471603	0.619672
SP_0247	transcriptional regulator	3.95665	1.69005	7.35654	4.35284	2.12196	0.324682	0.899047	152.842	102.432	228.457	2.23032	1.15725	0.38129	0.635039	211.198	164.231	281.649	1.71496	0.778171	0.513404	0.894497	1.43552	1.65974	1.21129	0.729809	-0.454409	0.877943	1	832.886	942.041	723.731	0.768258	-0.380336	0.315711	0.463797
SP_0248	PTS system transporter subunit IIA	0.932051	0.556291	1.49569	2.68868	1.4269	0.826039	1	80.2924	102.449	47.0577	0.459329	-1.1224	0.707184	0.898094	60.7416	61.8971	59.0082	0.953328	-0.0689557	0.894325	1	0.336717	0.275702	0.397732	1.44261	0.528686	1	1	540.452	355.064	725.839	2.04425	1.03157	0.00684539	0.0224138
SP_0249	PTS system transporter subunit IIB	0.333774	0.556291	0	0	-Inf	0.820493	1	47.9181	79.8634	0	0	-Inf	0.0742504	0.23372	20.4689	34.1149	0	0	-Inf	0.323786	0.744204	0.625123	0.852513	0.397732	0.466541	-1.09992	0.880706	1	381.038	195.792	566.284	2.89228	1.53221	8.66875e-05	0.0005572
SP_0250	PTS system transporter subunit IIC	6.69562	7.88309	4.91441	0.623412	-0.681742	0.682482	0.989377	710.055	1080.35	154.618	0.143119	-2.80471	0.00062122	0.00519929	277.421	333.113	193.884	0.582038	-0.780815	0.666348	0.959103	4.6763	3.68575	5.66684	1.5375	0.620586	0.531631	0.833367	4788.31	1913.17	7663.45	4.00563	2.00203	5.95349e-09	1.11762e-07
SP_0251	formate acetyltransferase	10.5143	12.3549	7.75335	0.627552	-0.672192	0.740318	1	1281.27	1974.73	241.066	0.122075	-3.03416	1.01152e-06	1.75667e-05	622.774	839.515	297.662	0.354564	-1.49588	0.106566	0.421623	11.2378	13.6259	8.84965	0.649475	-0.622655	0.349512	0.68612	9417.67	4828.36	14007	2.90098	1.53654	1.3429e-06	1.43128e-05
SP_0252	fructose-6-phosphate aldolase	2.91848	4.72169	0.21367	0.0452529	-4.46585	0.146968	0.70115	265.363	437.789	6.72253	0.0153556	-6.02509	9.93603e-05	0.00108412	106.938	172.611	8.42975	0.0488367	-4.35589	0.0488766	0.266894	3.66928	3.93881	3.39975	0.863141	-0.212332	1	1	2046.95	990.414	3103.48	3.13352	1.64778	7.59632e-06	6.56881e-05
SP_0253	glycerol dehydrogenase	10.9853	12.0004	9.46265	0.788531	-0.342761	0.90399	1	723.081	1007.99	295.719	0.293375	-1.76918	0.0237983	0.10311	410.689	439.414	367.601	0.83657	-0.257441	0.938288	1	7.56909	6.5444	8.59378	1.31315	0.393032	0.741706	0.955333	4836.2	2529.15	7143.24	2.82436	1.49793	9.41323e-06	7.89729e-05
SP_0254	leucyl-tRNA synthetase	160.096	170.226	144.901	0.85123	-0.232379	0.638115	0.986362	5114.62	5511.97	4518.59	0.819778	-0.286695	0.540743	0.778252	7064.41	8039.9	5601.17	0.696671	-0.52145	0.326953	0.744825	129.658	137.039	122.277	0.892282	-0.164428	0.798884	0.988408	42504.9	46008.2	39001.6	0.847711	-0.238356	0.494668	0.642238
SP_0255	acetyltransferase	6.308	5.05957	8.18063	1.61686	0.693197	0.646574	0.987694	224.608	204.09	255.383	1.25133	0.323457	0.689195	0.887014	295.305	280.827	317.022	1.12889	0.174901	0.78464	1	3.93376	4.24269	3.62484	0.854373	-0.227063	0.846739	1	1526.21	1609.19	1443.23	0.896866	-0.157036	0.651146	0.776486
SP_0256	acetyltransferase	10.1329	12.8386	6.07441	0.473137	-1.07967	0.445584	0.972228	214.614	231.113	189.866	0.821528	-0.283619	0.961114	1	226.886	220.761	236.073	1.06936	0.0967444	0.829357	1	6.45763	3.69681	9.21846	2.49362	1.31824	0.155348	0.452482	1451.92	1267.43	1636.41	1.29112	0.368622	0.314858	0.463797
SP_0258	hypothetical protein	16.9393	28.2321	0	0	-Inf	8.28705e-07	7.47413e-05	24.8487	41.4145	0	0	-Inf	0.206869	0.440829	11.6687	19.4479	0	0	-Inf	0.560086	0.921114	10.1735	0	20.347	Inf	Inf	5.95401e-09	2.19153e-07	202.504	111.155	293.853	2.64363	1.40252	0.00053101	0.00267942
SP_0259	Holliday junction DNA helicase RuvB	11.99	10.3376	14.4686	1.39962	0.485031	0.727264	1	515.463	556.628	453.716	0.815116	-0.294923	0.902349	1	641.563	691.587	566.527	0.819169	-0.287767	0.906982	1	8.95968	10.497	7.42232	0.707087	-0.50004	0.58882	0.877044	3955.35	3972.07	3938.64	0.991584	-0.0121934	0.970784	0.993045
SP_0260	hypothetical protein	26.6563	34.4557	14.9573	0.434102	-1.2039	0.1333	0.680515	378.663	321.456	464.472	1.4449	0.53097	0.588812	0.814257	424.7	326.117	572.575	1.75574	0.812075	0.429811	0.83757	14.7861	4.79409	24.7781	5.16848	2.36974	0.000519887	0.00686251	2076.16	1875	2277.32	1.21457	0.280449	0.423761	0.575951
SP_0261	undecaprenyl pyrophosphate synthase	54.5277	53.9852	55.3413	1.02512	0.0357934	0.996488	1	1573.44	1470.37	1728.05	1.17525	0.232969	0.62245	0.836988	1777.42	1531.85	2145.79	1.40079	0.486237	0.404516	0.815551	32.6579	26.5672	38.7486	1.45851	0.544497	0.320411	0.657873	9571.17	8742.46	10399.9	1.18958	0.250457	0.417537	0.570461
SP_0262	phosphatidate cytidylyltransferase	67.4699	78.3436	51.1594	0.653014	-0.614814	0.342586	0.911727	1635.6	1660.76	1597.85	0.962125	-0.0557041	1	1	1545.66	1252.95	1984.74	1.58406	0.663623	0.297436	0.722585	40.2402	24.2195	56.2609	2.32296	1.21596	0.0217678	0.130198	9463.82	7172.19	11755.4	1.63903	0.712843	0.0213573	0.0561907
SP_0263	eep protein	102.058	110.533	89.3461	0.808321	-0.307001	0.640916	0.986362	3713.31	4330.65	2787.31	0.643622	-0.635714	0.166363	0.39743	3471.38	3481	3456.95	0.993091	-0.0100018	1	1	70.5544	61.7655	79.3433	1.28459	0.361307	0.497953	0.812517	25308.8	19964.1	30653.6	1.53543	0.618647	0.0541732	0.116909
SP_0264	prolyl-tRNA synthetase	222.336	252.51	177.075	0.701258	-0.511982	0.437255	0.972228	8230.08	10036.9	5519.85	0.549956	-0.862612	0.0531912	0.186617	8060.14	8874.23	6839.01	0.770659	-0.375836	0.487017	0.875542	164.916	148.705	181.127	1.21803	0.284552	0.628008	0.899033	61034.3	51014	71054.6	1.39284	0.478033	0.193574	0.322244
SP_0265	glycosyl hydrolase	28.5188	36.5629	16.4528	0.449985	-1.15205	0.270407	0.869818	647.058	735.085	515.018	0.700624	-0.513287	0.631511	0.843634	560.101	505.776	641.588	1.26852	0.343147	0.607857	0.942697	17.0838	7.93673	26.2309	3.305	1.72465	0.0119889	0.0819525	4052.19	2896.17	5208.21	1.79831	0.846642	0.0122252	0.0358283
SP_0266	glucosamine--fructose-6-phosphate aminotransferase	182.576	147.823	234.705	1.58775	0.666981	0.24093	0.852947	6495.18	5942.86	7323.67	1.23235	0.301409	0.475438	0.726402	10684.9	11751	9085.83	0.773198	-0.371089	0.512622	0.89388	159.713	213.37	106.057	0.497056	-1.00852	0.0540701	0.242366	54458.6	66876.8	42040.4	0.628624	-0.669731	0.070138	0.144353
SP_0267	hypothetical protein	13.601	12.1677	15.7509	1.29449	0.372387	0.853062	1	903.485	1179.93	488.819	0.414278	-1.27133	0.0572305	0.195202	1297.74	1761.51	602.099	0.341809	-1.54874	0.0272395	0.189678	18.7258	28.7132	8.73845	0.304336	-1.71626	0.00996026	0.0703637	9223.77	10103.7	8343.87	0.825827	-0.276089	0.365303	0.521256
SP_0268	alkaline amylopullulanase	85.0341	101.024	61.05	0.604315	-0.726628	0.35676	0.913412	3662.13	4838.6	1897.42	0.392143	-1.35055	0.00162414	0.0120452	4124.11	5312.39	2341.69	0.440797	-1.18181	0.0183146	0.148869	82.11	91.8337	72.3863	0.788233	-0.343307	0.417711	0.756385	32496.9	30653.6	34340.2	1.12027	0.163841	0.612884	0.748284
SP_0269	hypothetical protein	NA	NA	NA	NA	NA	NA	NA	0.238078	0.396796	0	0	-Inf	1	1	0.234304	0.390507	0	0	-Inf	1	1	NA	NA	NA	NA	NA	NA	NA	2.5136	2.21786	2.80934	1.26669	0.341064	0.901654	0.952252
SP_0270	hypothetical protein	4.72079	7.86798	0	0	-Inf	0.0124428	0.179154	4.42875	7.38125	0	0	-Inf	0.712734	0.90102	26.7902	44.6503	0	0	-Inf	0.23788	0.639551	2.83524	0	5.67048	Inf	Inf	0.00154373	0.016473	152.307	252.661	51.9543	0.205629	-2.28189	7.42205e-08	1.08424e-06
SP_0271	30S ribosomal protein S12	97.8964	79.4413	125.579	1.58078	0.660633	0.302263	0.880825	3086.96	2532.91	3918.03	1.54685	0.629337	0.178492	0.410341	7477.98	9223.33	4859.96	0.52692	-0.924344	0.0727478	0.33495	103.844	150.645	57.0428	0.378657	-1.40104	0.00952598	0.0682873	35390.4	52874.8	17906	0.338648	-1.56214	6.98364e-06	6.18171e-05
SP_0272	30S ribosomal protein S7	250.498	151.748	398.623	2.62688	1.39335	0.0180122	0.225958	6978.18	3340.07	12435.3	3.72307	1.89649	0.000431608	0.00386039	13253.8	11808.1	15422.2	1.30607	0.385236	0.436387	0.839632	162.638	216.257	109.018	0.504113	-0.988181	0.075335	0.308101	45842	68033.3	23650.7	0.347635	-1.52436	2.69467e-05	0.000201762
SP_0273	elongation factor G	940.731	937.853	945.048	1.00767	0.0110264	0.930917	1	25889.3	23503	29468.7	1.25382	0.326334	0.549927	0.784131	43198.5	47646.7	36526.1	0.766603	-0.383448	0.48757	0.875602	751.284	828.932	673.636	0.812656	-0.299283	0.590222	0.877766	220500	274452	166548	0.606838	-0.720616	0.135747	0.245946
SP_0274	DNA polymerase III PolC	132.103	168.361	77.7161	0.461604	-1.11527	0.107212	0.598998	6788.48	9697.28	2425.27	0.250098	-1.99943	4.75355e-06	6.87945e-05	4482.13	5464.08	3009.21	0.550726	-0.860594	0.102977	0.412895	105.055	89.3828	120.728	1.35068	0.433689	0.47646	0.793685	50028.3	31383.1	68673.5	2.18823	1.12977	0.00187431	0.00790854
SP_0275	hypothetical protein	7.07257	3.74946	12.0572	3.21572	1.68514	0.28955	0.871873	306.146	258.76	377.225	1.45782	0.54381	0.505644	0.754969	292.427	174.308	469.605	2.69411	1.42981	0.202174	0.594785	2.62752	2.56307	2.69197	1.05029	0.0707928	1	1	1414.35	999.593	1829.11	1.82986	0.87173	0.0177729	0.0487238
SP_0276	hypothetical protein	1.3432	1.66887	0.85468	0.51213	-0.965417	1	1	215.858	341.837	26.8901	0.0786636	-3.66816	0.00723854	0.0404427	120.817	178.882	33.719	0.188498	-2.40738	0.203629	0.595138	2.28451	3.37582	1.1932	0.353453	-1.50041	0.334386	0.668384	1719.69	1022.88	2416.5	2.36246	1.24029	0.000736036	0.0035841
SP_0277	hypothetical protein	NA	NA	NA	NA	NA	NA	NA	28.0842	46.807	0	0	-Inf	0.176289	0.407301	12.6672	21.112	0	0	-Inf	0.522446	0.899744	0.575428	1.15086	0	0	-Inf	0.319681	0.657873	226.04	121.021	331.06	2.73556	1.45183	0.000260491	0.00146281
SP_0278	aminopeptidase	65.8462	69.4308	60.4694	0.870931	-0.199369	0.755691	1	2854.78	3498.37	1889.39	0.540078	-0.88876	0.0641492	0.21153	2220.18	2134.9	2348.1	1.09987	0.137331	0.736274	0.992961	42.7997	35.7457	49.8537	1.39468	0.47993	0.346241	0.683906	18525.7	12285.2	24766.2	2.01594	1.01145	0.00128254	0.00571265
SP_0279	hypothetical protein	20.8515	17.8214	25.3967	1.42507	0.511032	0.677917	0.989377	733.005	694.144	791.296	1.13996	0.188983	0.767687	0.933407	729.496	562.638	979.784	1.74141	0.800257	0.345509	0.760548	12.1523	11.4947	12.8099	1.11441	0.156285	0.795948	0.988408	4076.14	3239.79	4912.49	1.5163	0.600554	0.0771284	0.155372
SP_0280	ribosomal small subunit pseudouridine synthase A	36.2254	55.7767	6.89861	0.123683	-3.01528	0.000537806	0.0159157	550.459	774.067	215.048	0.277816	-1.8478	0.033413	0.132318	509.137	670.932	266.444	0.397125	-1.33234	0.193836	0.579289	25.5729	11.0827	40.0631	3.61493	1.85397	0.00163637	0.0170218	4669.83	3858.55	5481.12	1.42051	0.506413	0.123903	0.229604
SP_0281	aminopeptidase	220.792	283.088	127.349	0.449857	-1.15246	0.0442961	0.39574	13857.4	20442.7	3979.59	0.194671	-2.36089	1.09259e-06	1.88179e-05	10284.7	13843.4	4946.6	0.357326	-1.48469	0.0037319	0.0426007	220.009	236.612	203.405	0.859655	-0.21817	0.75099	0.960237	112277	79656.6	144897	1.81902	0.863164	0.0409604	0.0933111
SP_0282	PTS system mannose-specific transporter subunit IID	473.096	468.165	480.491	1.02633	0.0374929	0.912182	1	11012.7	8367.66	14980.4	1.79027	0.840178	0.0926795	0.272103	14188.8	11271.8	18564.2	1.64695	0.719799	0.18117	0.559991	269.028	202.199	335.856	1.66101	0.732061	0.165221	0.467801	61999.5	64677.8	59321.1	0.917178	-0.124727	0.744997	0.850733
SP_0283	PTS system mannose-specific transporter subunit IIC	208.498	197.661	224.753	1.13707	0.185317	0.654954	0.987694	4870.5	3435.89	7022.43	2.04385	1.03129	0.0261519	0.110999	6961.36	5784.13	8727.19	1.50882	0.593417	0.227742	0.62778	119.525	97.3024	141.748	1.45678	0.542782	0.343757	0.680403	28802.7	33254.6	24350.8	0.732254	-0.449583	0.17853	0.304448
SP_0284	PTS system mannose-specific transporter subunit IIAB	341.758	343.855	338.612	0.984753	-0.0221668	0.985616	1	5816.4	2655.6	10557.6	3.9756	1.99117	0.000262386	0.00253154	8921.01	6145.45	13084.3	2.12911	1.09025	0.0500273	0.269552	178.279	109.795	246.764	2.24749	1.16832	0.0276625	0.155724	27081.5	35354.9	18808	0.531978	-0.910562	0.00578845	0.01963
SP_0285	alcohol dehydrogenase	271.81	385.15	101.8	0.264312	-1.91969	0.00390792	0.0779117	21170.2	33160.4	3184.99	0.096048	-3.3801	1.08951e-09	2.98755e-08	10415.4	14715.6	3965.08	0.269447	-1.89192	0.000216319	0.00399904	264.537	252.893	276.18	1.09208	0.12708	0.910299	1	159925	84509.5	235341	2.78478	1.47756	0.00141424	0.00618063
SP_0286	Cof family protein	38.3986	34.5918	44.1086	1.27512	0.350629	0.758712	1	721.852	289.234	1370.78	4.73934	2.24469	0.0206034	0.0933426	1287.19	1017.61	1691.55	1.66227	0.733157	0.338223	0.755236	21.2128	17.5641	24.8614	1.41546	0.501272	0.373534	0.714284	3923.26	5801.93	2044.58	0.352398	-1.50472	1.31969e-05	0.000106441
SP_0287	xanthine/uracil permease	80.4088	97.955	54.0894	0.552186	-0.856774	0.17971	0.784265	809.567	218.342	1696.4	7.76946	2.95781	0.00146833	0.0109677	1222	624.287	2118.57	3.39358	1.76281	0.0265741	0.186913	41.5981	12.8584	70.3379	5.4702	2.45159	1.06947e-05	0.000246623	2564.28	3584.79	1543.77	0.430644	-1.21543	0.000784628	0.0037767
SP_0288	hypothetical protein	25.2787	27.3775	22.1304	0.808342	-0.306963	0.66309	0.988979	287.457	18.1602	691.403	38.0724	5.25067	0.00258662	0.0176738	385.365	69.5106	859.147	12.3599	3.6276	0.0159336	0.134758	9.97644	0.278466	19.6744	70.6527	6.14267	1.74877e-07	5.48713e-06	263.974	399.631	128.316	0.321087	-1.63897	4.46899e-05	0.000311149
SP_0289	dihydropteroate synthase	38.7145	42.0375	33.73	0.802379	-0.317644	0.581455	0.986362	785.003	608.347	1049.99	1.72597	0.787403	0.302916	0.549415	1104.5	975.138	1298.54	1.33165	0.413213	0.568654	0.921909	24.8968	19.5763	30.2172	1.54356	0.62626	0.232066	0.566499	4949.28	5592.92	4305.65	0.769839	-0.377371	0.249875	0.390126
SP_0290	dihydrofolate synthetase	51.3061	67.928	26.3734	0.388255	-1.36492	0.0718196	0.496446	1164.32	1391.68	823.274	0.59157	-0.75738	0.25602	0.501453	1169.27	1267.53	1021.89	0.806211	-0.31077	0.761761	1	35.323	21.8924	48.7536	2.22696	1.15508	0.0374338	0.195227	8563.83	7278.65	9849	1.35313	0.436306	0.164842	0.285063
SP_0291	GTP cyclohydrolase I	27.7635	33.9405	18.4979	0.545009	-0.875647	0.35341	0.913412	625.302	656.26	578.864	0.882066	-0.181042	0.961965	1	618.254	549.862	720.843	1.31095	0.390616	0.569779	0.921909	17.1865	10.008	24.365	2.43455	1.28365	0.0449582	0.216963	3899.61	3155.48	4643.74	1.47164	0.557429	0.102384	0.196581
SP_0292	bifunctional folate synthesis protein	39.6443	38.6625	41.1169	1.06348	0.0887951	0.902056	1	982.192	781.809	1282.77	1.64077	0.714372	0.280403	0.52645	901.241	441.375	1591.04	3.60473	1.84989	0.0468671	0.259056	19.7149	11.6821	27.7476	2.37522	1.24806	0.047321	0.223909	4033.49	2534.04	5532.93	2.18344	1.1266	0.00100444	0.00461691
SP_0293	hypothetical protein	12.1609	9.15721	16.6665	1.82005	0.863974	0.472657	0.972228	581.911	623.188	519.997	0.834414	-0.261165	0.843722	0.981751	1195.13	1561.87	645.015	0.412976	-1.27587	0.0936068	0.390857	14.5316	22.4951	6.56809	0.291978	-1.77607	0.0109655	0.0760433	6691.4	8968.53	4414.26	0.492194	-1.0227	0.00157517	0.0067291
SP_0294	50S ribosomal protein L13	230.575	199.312	277.47	1.39214	0.477305	0.472721	0.972228	5471.15	3345.63	8659.42	2.58828	1.37199	0.00561899	0.0336918	10751.3	10755.4	10745.1	0.999044	-0.00137967	0.942598	1	167.31	191.408	143.211	0.748198	-0.418509	0.470241	0.790573	42566.9	61466.2	23667.5	0.385048	-1.37689	0.000108524	0.00067876
SP_0295	30S ribosomal protein S9	164.583	138.287	204.028	1.4754	0.561106	0.436094	0.972228	4561.24	3361.57	6360.75	1.8922	0.920061	0.054992	0.190997	7465.12	7187.2	7881.99	1.09667	0.13313	0.764179	1	115.31	131.226	99.3947	0.757433	-0.40081	0.527216	0.831992	32478	41161.4	23794.5	0.578079	-0.790663	0.0188995	0.051009
SP_0296	hypothetical protein	NA	NA	NA	NA	NA	NA	NA	0.541313	0.902189	0	0	-Inf	1	1	0.292404	0.48734	0	0	-Inf	1	1	NA	NA	NA	NA	NA	NA	NA	4.5897	2.76725	6.41215	2.31716	1.21236	0.18556	0.312105
SP_0297	hypothetical protein	NA	NA	NA	NA	NA	NA	NA	0.477074	0.795123	0	0	-Inf	1	1	0.61273	1.02122	0	0	-Inf	1	1	NA	NA	NA	NA	NA	NA	NA	5.75097	5.89833	5.6036	0.950032	-0.0739513	1	1
SP_0298	hypothetical protein	10.7891	17.5545	0.64101	0.0365154	-4.77535	0.00494618	0.094627	799.437	1318.95	20.1676	0.0152906	-6.03121	4.69632e-10	1.3407e-08	621.034	1018.2	25.2892	0.0248373	-5.33135	3.42852e-06	0.000117413	16.1533	19.7272	12.5793	0.637663	-0.649135	0.279708	0.612541	7596.82	5849.57	9344.07	1.5974	0.675721	0.0345962	0.0820335
SP_0299	IS630-Spn1%2C transposase Orf1%2C authentic frameshift	NA	NA	NA	NA	NA	NA	NA	15.3918	25.6531	0	0	-Inf	0.357149	0.610081	35.9186	59.8644	0	0	-Inf	0.163286	0.5347	0.437577	0.875154	0	0	-Inf	0.448965	0.775558	262.149	342.66	181.638	0.530083	-0.915711	0.0202556	0.0536979
SP_0300	IS630-Spn1%2C transposase Orf2	0.586085	0	1.46521	Inf	Inf	0.608655	0.986362	24.4813	10.569	45.3498	4.29082	2.10125	0.381078	0.635039	29.9062	12.7368	55.6603	4.37003	2.12764	0.367452	0.780882	0.275702	0.551405	0	0	-Inf	0.666246	0.913659	74.0295	73.0138	75.0451	1.02782	0.039587	0.933797	0.972433
SP_0302	hypothetical protein	0.0976808	0	0.244202	Inf	Inf	1	1	5.18105	3.59621	7.5583	2.10174	1.07158	0.801359	0.954305	5.8883	3.62936	9.27671	2.55602	1.3539	0.679115	0.967715	NA	NA	NA	NA	NA	NA	NA	23.0714	20.6986	25.4442	1.22927	0.297806	0.601111	0.738225
SP_0303	6-phospho-beta-glucosidase	2.61776	4.36293	0	0	-Inf	0.0969885	0.572994	32.5073	54.1788	0	0	-Inf	0.143434	0.361009	19.2603	32.1005	0	0	-Inf	0.345804	0.760548	1.56971	0	3.13942	Inf	Inf	0.0228157	0.135199	283.966	184.141	383.79	2.08421	1.0595	0.00688187	0.022498
SP_0304	hypothetical protein	NA	NA	NA	NA	NA	NA	NA	0.952923	1.58821	0	0	-Inf	1	1	0.559402	0.932336	0	0	-Inf	1	1	NA	NA	NA	NA	NA	NA	NA	8.28595	5.3446	11.2273	2.10068	1.07086	0.139293	0.250415
SP_0305	PTS system cellobiose transporter subunit IIB	NA	NA	NA	NA	NA	NA	NA	5.11826	8.53044	0	0	-Inf	0.60408	0.822812	10.6771	17.7952	0	0	-Inf	0.59865	0.93742	0.701959	1.40392	0	0	-Inf	0.235395	0.566499	81.6201	102.649	60.5913	0.590277	-0.760536	0.0780759	0.156978
SP_0306	transcriptional regulator	0.673904	1.12317	0	0	-Inf	0.641149	0.986362	24.1338	40.223	0	0	-Inf	0.214589	0.450924	43.3733	72.2889	0	0	-Inf	0.124034	0.457786	0.679341	0.554169	0.804514	1.45175	0.537791	1	1	350.554	416.08	285.029	0.685034	-0.545752	0.155174	0.272585
SP_0307	PTS system transporter subunit IIA	NA	NA	NA	NA	NA	NA	NA	5.64478	9.40797	0	0	-Inf	0.532555	0.771261	10.2886	17.1476	0	0	-Inf	0.61269	0.942828	0.574046	1.14809	0	0	-Inf	0.319693	0.657873	82.611	98.5003	66.7216	0.677375	-0.561974	0.195006	0.323565
SP_0308	cellobiose phosphotransferase system IIA component	NA	NA	NA	NA	NA	NA	NA	2.92956	4.88261	0	0	-Inf	1	1	5.76547	9.60911	0	0	-Inf	0.676393	0.965678	0.424874	0.849749	0	0	-Inf	0.448071	0.775558	44.7679	55.0086	34.5273	0.62767	-0.671922	0.156659	0.274087
SP_0309	hypothetical protein	NA	NA	NA	NA	NA	NA	NA	2.24607	3.74346	0	0	-Inf	1	1	3.81259	6.35431	0	0	-Inf	0.969041	1	NA	NA	NA	NA	NA	NA	NA	31.5828	36.6395	26.5261	0.723976	-0.465986	0.363393	0.518884
SP_0310	cellobiose phosphotransferase system IIC component	0.673904	1.12317	0	0	-Inf	0.641149	0.986362	42.6512	71.0853	0	0	-Inf	0.0923787	0.271917	45.0425	75.0708	0	0	-Inf	0.116925	0.443295	1.11692	1.42932	0.804514	0.562863	-0.829144	0.797489	0.988408	467.577	431.167	503.986	1.16889	0.225138	0.552182	0.691552
SP_0311	hypothetical protein	10.1279	3.95758	19.3834	4.89779	2.29213	0.0788468	0.5168	518.885	463.322	602.229	1.29981	0.378297	0.667561	0.869498	1265.77	1614.35	742.904	0.460187	-1.11971	0.118851	0.446546	18.2775	33.7166	2.83842	0.0841846	-3.5703	1.34987e-06	3.76184e-05	6255.13	9237.22	3273.03	0.354331	-1.49683	5.03229e-06	4.65153e-05
SP_0312	glycosyl hydrolase	31.9329	41.9071	16.9716	0.404982	-1.30407	0.186895	0.791899	1902.59	2816.41	531.843	0.188837	-2.40479	7.01998e-06	9.75309e-05	2323.16	3429.61	663.489	0.193459	-2.3699	4.55039e-05	0.00111833	44.974	59.8953	30.0527	0.501754	-0.994947	0.0522996	0.236088	19844.3	19755.6	19932.9	1.00898	0.012894	0.967731	0.992834
SP_0313	glutathione peroxidase	10.7217	12.1105	8.63856	0.713312	-0.487394	0.748687	1	223.272	192.926	268.792	1.39324	0.478444	0.63363	0.845381	402.71	449.699	332.228	0.738778	-0.436787	0.756844	0.999974	8.16659	7.64445	8.68874	1.13661	0.184735	0.883003	1	1970.36	2575.8	1364.92	0.5299	-0.916207	0.0109445	0.0327083
SP_0314	hyaluronidase	11.0517	10.2592	12.2404	1.19312	0.254735	0.831205	1	245.398	154.17	382.239	2.47934	1.30995	0.229981	0.469884	337.448	245.955	474.687	1.92997	0.948578	0.346782	0.760853	6.38258	5.41066	7.35451	1.35926	0.442825	0.711535	0.935355	1253.08	1414.76	1091.4	0.771442	-0.374371	0.305737	0.454729
SP_0316	hypothetical protein	NA	NA	NA	NA	NA	NA	NA	0.099267	0.165445	0	0	-Inf	1	1	0.0596901	0.0994834	0	0	-Inf	1	1	NA	NA	NA	NA	NA	NA	NA	0.856511	0.547944	1.16508	2.12627	1.08833	0.723987	0.834109
SP_0317	keto-hydroxyglutarate-aldolase/keto-deoxy- phosphogluconate aldolase	NA	NA	NA	NA	NA	NA	NA	73.6463	122.744	0	0	-Inf	0.0259407	0.110694	23.7063	39.5105	0	0	-Inf	0.274626	0.691198	0.414936	0.829871	0	0	-Inf	0.447217	0.775558	548.126	226.529	869.723	3.83935	1.94086	6.13058e-07	7.0367e-06
SP_0318	carbohydrate kinase	0.340129	0.566882	0	0	-Inf	0.829618	1	107.65	179.417	0	0	-Inf	0.00601949	0.0352377	32.6852	54.4753	0	0	-Inf	0.18536	0.563537	0.479093	0.551405	0.406781	0.737718	-0.438858	1	1	792.366	312.897	1271.83	4.0647	2.02315	1.32357e-07	1.79542e-06
SP_0319	hypothetical protein	0.170936	0	0.42734	Inf	Inf	0.971592	1	66.1849	101.345	13.4451	0.132667	-2.91412	0.214998	0.451215	25.8447	31.8348	16.8595	0.529593	-0.917045	1	1	0.149172	0.298344	0	0	-Inf	1	1	450.018	182.502	717.533	3.93165	1.97513	4.84345e-07	5.81493e-06
SP_0320	gluconate 5-dehydrogenase	0.667549	1.11258	0	0	-Inf	0.639171	0.986362	70.6699	117.783	0	0	-Inf	0.0293562	0.120667	26.848	44.7467	0	0	-Inf	0.237264	0.639551	1.10246	1.40945	0.795465	0.564381	-0.825258	0.798886	0.988408	545.605	256.977	834.233	3.24633	1.69881	9.90635e-06	8.21205e-05
SP_0321	PTS system transporter subunit IIA	0.598276	0	1.49569	Inf	Inf	0.60061	0.986362	29.6261	18.005	47.0577	2.61359	1.38603	0.401825	0.65546	32.8766	15.4555	59.0082	3.81795	1.9328	0.307967	0.73089	NA	NA	NA	NA	NA	NA	NA	107.922	88.7012	127.142	1.43338	0.51942	0.202105	0.331395
SP_0322	glucuronyl hydrolase	1.10586	1.70065	0.21367	0.125641	-2.99263	0.709607	0.997547	50.6489	79.9332	6.72253	0.0841018	-3.57172	0.190843	0.424175	33.446	50.1235	8.42975	0.16818	-2.57193	0.470966	0.870179	0.610172	0	1.22034	Inf	Inf	0.259579	0.592807	426.533	286.865	566.201	1.97376	0.980946	0.00987444	0.030083
SP_0323	PTS system transporter subunit IIB	1.43101	2.05941	0.488404	0.237157	-2.07608	0.688794	0.989377	31.1159	41.7821	15.1166	0.361796	-1.46675	0.683338	0.883422	21.7992	23.9631	18.5534	0.774251	-0.369127	1	1	0.879572	0.278466	1.48068	5.31726	2.41068	0.379665	0.716035	216.358	136.827	295.888	2.16249	1.1127	0.00511249	0.0178595
SP_0324	PTS system transporter subunit IIC	0.680258	1.13376	0	0	-Inf	0.643069	0.986362	39.8896	66.4827	0	0	-Inf	0.103797	0.292198	14.1	23.5001	0	0	-Inf	0.473704	0.871098	0.833038	0.852513	0.813563	0.954311	-0.0674683	1	1	302.644	134.296	470.993	3.50712	1.81028	4.88111e-06	4.53184e-05
SP_0325	PTS system transporter subunit IID	1.02039	1.70065	0	0	-Inf	0.494722	0.972228	91.8217	153.036	0	0	-Inf	0.0119446	0.0619216	36.3487	60.5811	0	0	-Inf	0.160617	0.533433	1.17704	1.13374	1.22034	1.07638	0.106193	1	1	714.653	345.428	1083.88	3.13779	1.64975	1.45543e-05	0.00011649
SP_0326	preprotein translocase subunit YajC	0.680258	1.13376	0	0	-Inf	0.643069	0.986362	17.1454	28.5757	0	0	-Inf	0.318527	0.569795	5.76484	9.60806	0	0	-Inf	0.676393	0.965678	0.406781	0	0.813563	Inf	Inf	0.437603	0.774446	128.752	54.9652	202.538	3.68485	1.88161	6.8582e-06	6.12255e-05
SP_0327	hypothetical protein	0.277693	0.462822	0	0	-Inf	0.727762	1	14.8046	24.6744	0	0	-Inf	0.371748	0.625281	8.28003	13.8	0	0	-Inf	0.422681	0.831431	0.166779	0	0.333558	Inf	Inf	0.859796	1	126.485	78.3165	174.654	2.23011	1.15712	0.0053692	0.0184602
SP_0328	IS1380-Spn1 transposase	NA	NA	NA	NA	NA	NA	NA	NA	NA	NA	NA	NA	NA	NA	NA	NA	NA	NA	NA	NA	NA	NA	NA	NA	NA	NA	NA	NA	NA	NA	NA	NA	NA	NA	NA
SP_0329	hypothetical protein	0.333774	0.556291	0	0	-Inf	0.820493	1	8.06597	13.4433	0	0	-Inf	0.626371	0.838919	9.84921	16.4154	0	0	-Inf	0.624494	0.944243	0.198866	0	0.397732	Inf	Inf	0.859796	1	94.582	94.0675	95.0964	1.01094	0.0156947	0.975314	0.994839
SP_0330	sugar binding transcriptional regulator RegR	31.0774	36.9404	22.283	0.603214	-0.729258	0.389649	0.938926	1384.7	1842.96	697.326	0.378374	-1.40212	0.0210947	0.0951545	3846.5	5831.91	868.384	0.148902	-2.74756	2.17933e-07	9.29106e-06	62.352	98.1776	26.5263	0.270187	-1.88797	0.000668686	0.00864288	23362.1	33672.6	13051.7	0.387605	-1.36734	2.85008e-05	0.000211128
SP_0332	hypothetical protein	3.73507	6.22511	0	0	-Inf	0.0520364	0.42348	107.878	179.797	0	0	-Inf	0.00596119	0.0349947	131.17	218.616	0	0	-Inf	0.00604452	0.0634523	3.94912	3.43269	4.46554	1.30089	0.379495	0.891119	1	1263.17	1253.33	1273.02	1.01571	0.02249	0.954652	0.983852
SP_0333	transcriptional regulator	2.53373	4.22288	0	0	-Inf	0.123744	0.652843	10.16	16.9334	0	0	-Inf	0.530747	0.77029	26.5799	44.2999	0	0	-Inf	0.240153	0.642355	2.22201	1.40945	3.03458	2.15303	1.10637	0.51625	0.827731	185.497	251.456	119.539	0.475387	-1.07283	0.00669607	0.0220632
SP_0334	S-adenosyl-methyltransferase MraW	28.1928	26.5771	30.6164	1.15198	0.204117	0.933359	1	723.003	568.242	955.144	1.68088	0.749214	0.311235	0.559896	779.976	510.201	1184.64	2.32191	1.21531	0.165877	0.537235	13.3925	7.68644	19.0986	2.48472	1.31308	0.0482281	0.224146	3464.51	2910.8	4018.22	1.38045	0.46514	0.181622	0.307462
SP_0335	cell division protein FtsL	3.97817	4.51387	3.17463	0.703304	-0.507779	0.946879	1	151.23	186.544	98.2579	0.526728	-0.92487	0.534081	0.772934	131.666	139.046	120.597	0.867321	-0.205362	1	1	3.31316	3.39017	3.23615	0.954568	-0.0670798	0.97796	1	1056.75	794.47	1319.04	1.66027	0.731421	0.0472801	0.104961
SP_0336	penicillin-binding protein 2X	131.518	157.517	92.521	0.587372	-0.767654	0.220932	0.831899	4670.51	5863.37	2881.2	0.49139	-1.02506	0.0172163	0.0813577	4272.38	4743.93	3565.05	0.751497	-0.412162	0.436879	0.839632	97.1292	81.2368	113.022	1.39126	0.476393	0.377535	0.714926	34373.5	27257.8	41489.3	1.52211	0.606074	0.0725464	0.147998
SP_0337	phospho-N-acetylmuramoyl-pentapeptide- transferase	65.387	66.854	63.1864	0.94514	-0.0814008	0.922234	1	1988.61	2001.09	1969.88	0.984402	-0.0226799	1	1	1858.71	1470.53	2440.99	1.65994	0.731134	0.245089	0.647385	36.5206	25.0814	47.9598	1.91217	0.935209	0.088382	0.328567	11313.7	8469.9	14157.5	1.67151	0.741152	0.0156424	0.0438783
SP_0338	ATP-dependent Clp protease ATP-binding subunit	35.4596	57.5934	2.25883	0.0392203	-4.67226	2.82705e-06	0.000198312	56746.9	94531.1	70.5684	0.00074651	-10.3876	1.53074e-21	1.59503e-19	12533.4	20830.6	87.6853	0.00420945	-7.89215	9.09665e-32	6.3343e-29	202.243	363.201	41.2842	0.113668	-3.13711	1.6795e-08	5.74028e-07	395848	121267	670428	5.52853	2.4669	1.31106e-05	0.000106441
SP_0340	S-ribosylhomocysteinase	30.5416	44.9606	8.91313	0.198243	-2.33466	0.00711075	0.117111	490.827	631.51	279.803	0.443069	-1.1744	0.251117	0.496046	1460.84	2201.5	349.854	0.158916	-2.65366	0.000190413	0.00361612	34.6535	36.9619	32.3451	0.875093	-0.192491	0.901692	1	8558.89	12644.2	4473.55	0.353802	-1.49899	2.7116e-06	2.67195e-05
SP_0341	hypothetical protein	66.6629	79.8881	46.825	0.586133	-0.770701	0.303017	0.880825	2959.8	3959.09	1460.86	0.368989	-1.43835	0.00164143	0.0120874	3825.76	5168.31	1811.95	0.350588	-1.51215	0.00354043	0.0413182	72.5831	87.855	57.3113	0.65234	-0.616305	0.214513	0.542324	28824.1	29615.7	28032.5	0.946541	-0.0792633	0.804009	0.891021
SP_0342	glucan 1%2C6-alpha-glucosidase	171.205	178.178	160.744	0.902152	-0.148558	0.903255	1	7614.7	9352.38	5008.17	0.535497	-0.901048	0.0399861	0.151236	8724.14	10406.4	6200.81	0.595867	-0.746937	0.144049	0.493307	152.139	176.493	127.784	0.724017	-0.465904	0.32319	0.660641	63154.9	60076.1	66233.7	1.1025	0.140776	0.706822	0.821806
SP_0343	IS1380-Spn1 transposase	1.734	2.60511	0.42734	0.164039	-2.60789	0.571736	0.986362	60.6867	92.1811	13.4451	0.145855	-2.77739	0.25637	0.501667	71.8884	108.574	16.8595	0.155281	-2.68705	0.275443	0.691586	1.48885	1.10834	1.86936	1.68663	0.754148	0.781799	0.979296	638.376	623.584	653.168	1.04744	0.0668695	0.870737	0.932805
SP_0344	IS630-Spn1%2C transposase Orf2	5.22655	3.35893	8.02797	2.39004	1.25704	0.474151	0.972228	192.982	154.167	251.205	1.62943	0.704367	0.465373	0.716182	262.895	229.634	312.788	1.36211	0.445848	0.599396	0.93742	2.92715	3.44981	2.40449	0.696993	-0.520783	0.726315	0.946453	1200.3	1310.42	1090.19	0.831936	-0.265456	0.456219	0.607033
SP_0345	IS630-Spn1 transposase	16.7439	22.2084	8.54702	0.384854	-1.37762	0.249958	0.857646	312.865	344.499	265.413	0.77043	-0.376264	0.768309	0.933619	641.83	851.594	327.186	0.384204	-1.38005	0.129736	0.469704	15.8955	15.8707	15.9203	1.00313	0.0045028	0.980769	1	3650.11	4864.72	2435.5	0.500646	-0.998136	0.00374691	0.0138536
SP_0346	capsular polysaccharide biosynthesis protein Cps4A	334.277	281.672	413.184	1.4669	0.552766	0.365988	0.924242	7442.62	3817.55	12880.2	3.37394	1.75444	0.0010679	0.00842996	9319.04	4892.53	15958.8	3.26187	1.7057	0.0048932	0.0535178	140.988	79.7446	202.231	2.53599	1.34255	0.0103291	0.0724172	27443	27890.9	26995	0.96788	-0.0470999	0.882528	0.937266
SP_0347	capsular polysaccharide biosynthesis protein Cps4B	115.858	92.6489	150.671	1.62625	0.701552	0.224962	0.834895	3453.69	2624.5	4697.48	1.78986	0.839846	0.08248	0.252782	3672.61	2240.16	5821.27	2.59859	1.37773	0.0199369	0.155715	53.1682	39.9045	66.4319	1.66477	0.735322	0.176175	0.483116	15687.9	12815.8	18560.1	1.44822	0.534278	0.0804701	0.161017
SP_0348	capsular polysaccharide biosynthesis protein Cps4C	122.211	117.422	129.395	1.10196	0.140076	0.857998	1	2713.28	1836.98	4027.74	2.19259	1.13263	0.0338311	0.132776	3015.55	1705.37	4980.84	2.92068	1.54631	0.0140885	0.12212	55.5879	26.8744	84.3014	3.13687	1.64932	0.00213614	0.0217478	11372.5	9758.64	12986.4	1.33076	0.412253	0.180739	0.306464
SP_0349	capsular polysaccharide biosynthesis protein Cps4D	210.586	181.624	254.027	1.39864	0.484027	0.420146	0.965283	4990.31	3036.12	7921.61	2.60913	1.38357	0.00593197	0.034939	5605	2795.3	9819.54	3.51288	1.81265	0.00307683	0.0373692	86.6519	42.9356	130.368	3.03637	1.60235	0.00259365	0.0258554	18750.6	16030.5	21470.7	1.33937	0.421551	0.173737	0.297978
SP_0350	capsular polysaccharide biosynthesis protein Cps4E	113.859	113.698	114.101	1.00354	0.00510256	0.853844	1	2494.85	1775.33	3574.13	2.01322	1.0095	0.0331737	0.131823	3241.67	2431.8	4456.47	1.83258	0.873874	0.0902506	0.383198	60.4988	39.4686	81.529	2.06566	1.04661	0.0621549	0.267336	13252.2	13959.4	12544.9	0.898675	-0.154129	0.621322	0.755056
SP_0351	capsular polysaccharide biosynthesis protein Cps4F	246.532	219.476	287.116	1.30819	0.387571	0.454038	0.972228	6070.76	4146.83	8956.66	2.15988	1.11095	0.0215999	0.0968092	7625.26	5303.58	11107.8	2.0944	1.06654	0.052011	0.27788	131.514	105.631	157.398	1.49008	0.575389	0.295743	0.636014	29884.1	30449.6	29318.7	0.96286	-0.0546027	0.878915	0.93615
SP_0352	capsular polysaccharide biosynthesis protein Cps4G	175.763	159.036	200.853	1.26294	0.336782	0.495483	0.972228	3509.36	1670.46	6267.72	3.7521	1.9077	0.000448109	0.00399085	4766.68	2760.2	7776.4	2.81734	1.49433	0.0105705	0.0983565	79.4263	44.8333	114.019	2.54318	1.34664	0.0137398	0.0922739	13844.5	15870.3	11818.7	0.744708	-0.425253	0.174437	0.298933
SP_0353	capsular polysaccharide biosynthesis protein Cps4H	313.994	308.754	321.854	1.04243	0.0599465	0.891731	1	5842.51	3045.7	10037.7	3.2957	1.72059	0.00103567	0.00820657	7479.42	4169.5	12444.3	2.9846	1.57754	0.00754222	0.0753861	146.847	72.1967	221.498	3.06798	1.61729	0.0027404	0.0269935	22735.5	23938.8	21532.3	0.899474	-0.152847	0.644348	0.774957
SP_0354	hypothetical protein	218.912	181.52	274.998	1.51497	0.599292	0.252839	0.860433	4848.09	2366.87	8569.92	3.62079	1.8563	0.000581213	0.00494387	6059.63	3023.4	10614	3.51062	1.81172	0.0032651	0.038976	91.8107	53.4464	130.175	2.43561	1.28429	0.0197364	0.121513	17051.8	17371.1	16732.5	0.963238	-0.0540356	0.879685	0.93615
SP_0355	hypothetical protein	235.467	193.036	299.113	1.54952	0.631817	0.234825	0.843855	5067.6	2229.76	9324.36	4.18178	2.06412	0.000184199	0.00185445	6595.62	3290.57	11553.2	3.511	1.81188	0.00312498	0.0377345	98.647	58.8598	138.434	2.35193	1.23384	0.0242068	0.142122	17348.1	18926.7	15769.5	0.833186	-0.26329	0.405209	0.557263
SP_0356	polysaccharide transporter	275.625	264.199	292.764	1.10812	0.148111	0.725192	1	4939.62	2147.47	9127.85	4.25051	2.08763	0.000159164	0.00165849	6275.05	2917.09	11312	3.87784	1.95525	0.00175359	0.0233328	120.544	51.6514	189.437	3.6676	1.87484	0.000690528	0.00875278	15993.1	16803	15183.1	0.903594	-0.146253	0.651594	0.776486
SP_0357	UDP-N-acetylglucosamine-2-epimerase	389.894	399.743	375.12	0.938403	-0.091721	0.928794	1	7479.04	4670.16	11692.4	2.50364	1.32402	0.00928557	0.0501558	9467.24	6122.08	14485	2.36602	1.24246	0.0295055	0.197554	193.282	99.8406	286.724	2.87182	1.52196	0.00482544	0.0405083	34123.8	35217.9	33029.6	0.937865	-0.0925473	0.800745	0.889167
SP_0358	capsular polysaccharide biosynthesis protein Cps4J	318.805	326.968	306.56	0.937587	-0.0929761	0.938208	1	6353.74	4214.12	9563.18	2.26932	1.18226	0.015551	0.0759531	7944.94	5334.97	11859.9	2.22305	1.15254	0.0380362	0.228453	164.125	93.7541	234.497	2.50119	1.32261	0.0143976	0.095353	30261.9	30713.9	29809.9	0.970566	-0.0431021	0.915483	0.960666
SP_0359	capsular polysaccharide biosynthesis protein Cps4K	329.78	326.294	335.01	1.02671	0.0380332	0.846892	1	7391.15	5356.4	10443.3	1.94968	0.96324	0.0477245	0.173271	9258.83	6805.12	12939.4	1.90142	0.927076	0.0899925	0.38288	178.124	122.304	233.943	1.91281	0.935691	0.0921864	0.335446	38519.3	39154.5	37884	0.967551	-0.0475904	0.898268	0.950117
SP_0360	UDP-N-acetylglucosamine 2-epimerase	600.021	565.991	651.064	1.15031	0.20202	0.658094	0.987694	13360.8	8740.85	20290.8	2.32138	1.21498	0.0256106	0.109594	16652.2	10998.5	25132.7	2.2851	1.19226	0.040474	0.236836	301.791	197.768	405.814	2.05197	1.03701	0.0517227	0.234036	62558	63263	61852.9	0.97771	-0.0325213	0.939445	0.974429
SP_0366	oligopeptide ABC transporter oligopeptide-binding protein AliA	165.598	101.62	261.566	2.57396	1.36399	0.0301517	0.304385	4507.54	2060.73	8177.76	3.96837	1.98855	0.000165342	0.0017058	6973.88	4842.26	10171.3	2.10053	1.07075	0.0435697	0.250736	76.9976	80.9218	73.0734	0.903013	-0.147181	0.939411	1	21240.3	27904.4	14576.2	0.522362	-0.936878	0.00379333	0.0139512
SP_0367	hypothetical protein	NA	NA	NA	NA	NA	NA	NA	0.266421	0.444036	0	0	-Inf	1	1	0.176833	0.294722	0	0	-Inf	1	1	NA	NA	NA	NA	NA	NA	NA	2.42818	1.71195	3.14441	1.83674	0.877147	0.470289	0.619502
SP_0368	cell wall surface anchor family protein	119.9	128.955	106.318	0.824453	-0.278491	0.742394	1	5552.17	7039.11	3321.76	0.471901	-1.08344	0.0154253	0.0756386	4141.95	4151.29	4127.95	0.994376	-0.00813674	1	1	81.5738	70.6892	92.4584	1.30796	0.387315	0.521565	0.83063	36975.3	24013.4	49937.2	2.07955	1.05627	0.00224065	0.00914201
SP_0369	penicillin-binding protein 1A	208.897	190.37	236.689	1.24331	0.314187	0.516014	0.985837	10017.1	11765.4	7394.56	0.628502	-0.670011	0.168375	0.399645	10693.7	11697.1	9188.41	0.785525	-0.34827	0.562944	0.921909	171.412	206.297	136.528	0.661802	-0.595528	0.224918	0.556912	75252	67254.2	83249.8	1.23784	0.307821	0.424599	0.576527
SP_0370	Holliday junction-specific endonuclease	40.9431	30.0825	57.234	1.90257	0.927947	0.256672	0.867104	1107.1	654.516	1785.98	2.7287	1.44821	0.0397604	0.150656	2026.07	1899.58	2215.81	1.16647	0.22215	0.661927	0.956218	27.4197	33.2269	21.6125	0.650453	-0.620483	0.330711	0.666856	7761.01	10893	4629.07	0.42496	-1.2346	0.000123718	0.000757907
SP_0371	hypothetical protein	NA	NA	NA	NA	NA	NA	NA	26.9852	44.9753	0	0	-Inf	0.185958	0.418958	111.616	186.027	0	0	-Inf	0.0118969	0.108055	1.86552	3.73104	0	0	-Inf	0.0290695	0.161741	688.568	1059.28	317.862	0.300075	-1.73661	5.81102e-06	5.32422e-05
SP_0372	hypothetical protein	55.0653	49.2847	63.7361	1.29322	0.37097	0.621231	0.986362	1501.41	1180.24	1983.18	1.68033	0.748741	0.228511	0.468256	2341.87	2268.96	2451.23	1.08033	0.111475	0.847603	1	35.6395	35.912	35.3669	0.984823	-0.0220634	1	1	10701.4	13054.7	8348.04	0.639466	-0.64506	0.0386138	0.0889171
SP_0373	hypothetical protein	45.7879	45.8493	45.6958	0.996653	-0.00483668	1	1	1794.03	2041.99	1422.09	0.696424	-0.521962	0.320188	0.571091	1992.08	2148.06	1758.1	0.81846	-0.289017	0.651048	0.956218	36.3947	39.8774	32.9119	0.825327	-0.276963	0.620208	0.897173	13380.5	12313.9	14447.1	1.17324	0.230497	0.439808	0.594281
SP_0374	hypothetical protein	65.0361	68.8944	59.2487	0.859993	-0.217603	0.803014	1	2458.49	2866.57	1846.37	0.644105	-0.634632	0.188604	0.422303	3289.2	3957.53	2286.71	0.577814	-0.791324	0.139217	0.487141	61.3627	73.303	49.4225	0.674222	-0.568705	0.257472	0.592807	21517.7	22752	20283.4	0.891498	-0.165697	0.610176	0.747345
SP_0375	6-phosphogluconate dehydrogenase	310.295	359.976	235.774	0.654972	-0.610495	0.285042	0.869818	9600.19	11101.9	7347.69	0.661843	-0.59544	0.193735	0.425689	14472.1	18053.2	9100.47	0.504091	-0.988243	0.0557792	0.285595	278.053	297.637	258.469	0.868402	-0.203564	0.709537	0.935003	91347.1	104048	78646	0.755862	-0.403806	0.319736	0.467737
SP_0376	DNA-binding response regulator	156.521	192.024	103.266	0.537774	-0.894928	0.131859	0.676805	5541.39	7090.81	3217.26	0.453722	-1.14012	0.0081223	0.0447801	7295.6	9503.85	3983.23	0.419117	-1.25458	0.0121517	0.109892	151.324	164.851	137.798	0.835893	-0.25861	0.647778	0.910414	52458.2	54694.3	50222	0.91823	-0.123072	0.730599	0.838583
SP_0377	choline binding protein C	14.3829	18.07	8.85218	0.489882	-1.02949	0.389031	0.938926	572.886	770.552	276.387	0.358687	-1.4792	0.0895522	0.266991	525.956	647.821	343.159	0.529712	-0.91672	0.399672	0.812793	11.6637	10.3522	12.9753	1.25339	0.32583	0.641906	0.905914	4589.08	3724.13	5454.03	1.46451	0.550421	0.0992802	0.191661
SP_0378	choline binding protein J	21.9608	20.0976	24.7556	1.23177	0.300728	0.807462	1	928.147	1031.66	772.873	0.749152	-0.41667	0.614281	0.83319	893.356	849.262	959.497	1.1298	0.176069	0.751194	0.996979	14.9837	15.5387	14.4288	0.928575	-0.10691	0.935271	1	6092.16	4885.57	7298.76	1.49394	0.579123	0.0740132	0.150402
SP_0379	hypothetical protein	1.07272	0.566882	1.83149	3.23081	1.6919	0.756245	1	100.768	129.864	57.1233	0.439869	-1.18485	0.569129	0.802179	146.344	196.689	70.8258	0.36009	-1.47357	0.399607	0.812793	1.4609	2.51502	0.406781	0.161741	-2.62824	0.213282	0.542324	1024.53	1129.7	919.363	0.813813	-0.29723	0.40709	0.55891
SP_0380	hypothetical protein	2.17897	2.77693	1.28202	0.461668	-1.11507	0.730132	1	49.0257	54.8193	40.3352	0.735784	-0.442646	1	1	73.0767	88.0755	50.5785	0.574263	-0.800217	0.905056	1	1.9811	1.96085	2.00135	1.02065	0.0294911	1	1	445.354	503.007	387.701	0.770767	-0.375634	0.313176	0.462023
SP_0381	mevalonate kinase	19.9383	12.8807	30.5249	2.36982	1.24478	0.304262	0.882041	532.633	253.794	950.893	3.74671	1.90563	0.0569394	0.19486	662.006	318.613	1177.1	3.69444	1.88535	0.0674165	0.323754	7.0415	4.8112	9.2718	1.92713	0.946452	0.229642	0.564955	1810.84	1826.39	1795.3	0.982981	-0.0247649	0.935332	0.973547
SP_0382	diphosphomevalonate decarboxylase	19.5309	17.4925	22.5884	1.29132	0.368846	0.782412	1	672.62	652.322	703.067	1.07779	0.108079	0.868342	0.999922	747.016	665.461	869.35	1.30639	0.385584	0.622753	0.944243	11.4161	10.2727	12.5594	1.22261	0.289961	0.68606	0.922971	4221.27	3823.24	4619.3	1.20822	0.27288	0.419977	0.572671
SP_0383	phosphomevalonate kinase	24.433	28.3083	18.62	0.657759	-0.60437	0.624694	0.986362	883.168	1083.81	582.207	0.537187	-0.896505	0.240348	0.480236	920.667	1051.62	724.231	0.688678	-0.538098	0.596534	0.935555	18.4934	16.6923	20.2945	1.2158	0.28191	0.751031	0.960237	6849	6032.47	7665.54	1.27071	0.34564	0.285327	0.432436
SP_0384	isopentenyl pyrophosphate isomerase	48.251	53.6582	40.1401	0.748069	-0.418756	0.568053	0.986362	1302.15	1335.22	1252.53	0.938073	-0.0922285	0.949233	1	1434.21	1354.39	1553.93	1.14733	0.198278	0.71476	0.985705	30.944	23.3725	38.5154	1.64789	0.720622	0.19016	0.507623	8619.59	7787.74	9451.44	1.21363	0.27933	0.369902	0.525887
SP_0385	hypothetical protein	7.59955	12.3607	0.457872	0.0370427	-4.75467	0.0111499	0.170306	205.325	332.689	14.2808	0.0429255	-4.54202	0.00204059	0.0144646	281.775	457.821	17.7065	0.0386755	-4.69244	0.00126364	0.0175983	8.83889	8.78925	8.88853	1.0113	0.0162063	0.944501	1	2489.68	2625.15	2354.2	0.896787	-0.157162	0.648778	0.775342
SP_0386	sensor histidine kinase	12.3849	12.0742	12.851	1.06434	0.0899544	1	1	656.137	827.01	399.827	0.483461	-1.04853	0.191588	0.424754	559.291	602.733	494.127	0.81981	-0.286638	0.83278	1	10.1144	11.5546	8.67428	0.750723	-0.413647	0.676371	0.916401	4653.66	3451.94	5855.37	1.69625	0.762351	0.02397	0.0610651
SP_0387	DNA-binding response regulator	14.1356	19.0213	6.80702	0.357862	-1.48252	0.24308	0.853021	461.297	627.134	212.541	0.338908	-1.56103	0.101834	0.288737	347.531	403.284	263.903	0.654385	-0.611788	0.683623	0.968196	11.763	9.87823	13.6478	1.3816	0.466344	0.56209	0.862743	3380.31	2319.75	4440.86	1.91437	0.936871	0.00743797	0.0239783
SP_0389	hypothetical protein	4.29275	3.36952	5.6776	1.68499	0.75274	0.698433	0.996859	169.852	164.915	177.257	1.07484	0.104117	0.837489	0.978871	146.54	97.527	220.06	2.2564	1.17403	0.364134	0.776244	1.90017	1.3868	2.41354	1.74036	0.799387	0.772092	0.974584	863.81	560.833	1166.79	2.08045	1.0569	0.00469485	0.0167233
SP_0390	choline binding protein G	13.1552	12.89	13.5531	1.05144	0.0723671	0.890075	1	716.984	913.862	421.666	0.461411	-1.11588	0.145896	0.365004	444.79	393.91	521.11	1.32292	0.403722	0.647065	0.956218	8.63408	8.03888	9.22928	1.14808	0.199223	0.943788	1	4360.99	2259.54	6462.43	2.86006	1.51604	1.0739e-05	8.83216e-05
SP_0391	choline binding protein F	40.4065	41.9068	38.156	0.910497	-0.135273	0.903999	1	1638.58	1937.98	1189.49	0.613779	-0.70421	0.211659	0.448269	1327.14	1229.31	1473.87	1.19894	0.261758	0.670107	0.961438	26.2485	22.4272	30.0699	1.34078	0.423068	0.492704	0.807394	10398	7072.91	13723.1	1.94023	0.956228	0.00214904	0.00885472
SP_0394	PTS system mannitol-specific transporter subunit IIBC	1.57508	0	3.93771	Inf	Inf	0.266711	0.869818	60.8709	19.691	122.641	6.22827	2.63883	0.193617	0.425689	80.7661	33.4266	151.775	4.54056	2.18287	0.23767	0.639551	0.416318	0.832635	0	0	-Inf	0.447345	0.775558	165.562	191.658	139.467	0.727686	-0.458611	0.273583	0.418999
SP_0395	transcriptional regulator	0.341872	0	0.85468	Inf	Inf	0.72306	1	14.8413	6.80872	26.8901	3.94936	1.98162	0.360065	0.613553	19.3499	9.77045	33.719	3.45112	1.78706	0.401739	0.81452	NA	NA	NA	NA	NA	NA	NA	52.1614	56.1103	48.2124	0.859243	-0.218862	0.644869	0.774957
SP_0396	PTS system mannitol-specific transporter subunit IIA	0.683744	0	1.70936	Inf	Inf	0.562837	0.986362	22.079	0.94492	53.7802	56.9151	5.83074	0.047685	0.173271	28.0121	1.72815	67.438	39.0233	5.28626	0.0760853	0.341417	NA	NA	NA	NA	NA	NA	NA	8.30444	9.94846	6.66043	0.669493	-0.578859	0.478346	0.625508
SP_0397	mannitol-1-phosphate 5-dehydrogenase	0.085468	0	0.21367	Inf	Inf	1	1	5.47431	4.64216	6.72253	1.44815	0.534209	0.967959	1	7.87694	7.5084	8.42975	1.12271	0.166984	1	1	NA	NA	NA	NA	NA	NA	NA	37.9912	43.1409	32.8414	0.761259	-0.39354	0.4401	0.594292
SP_0398	hypothetical protein	0.170936	0	0.42734	Inf	Inf	0.971592	1	6.02103	1.07167	13.4451	12.5459	3.64914	0.0234133	0.102749	7.4829	1.23183	16.8595	13.6865	3.77468	0.0194899	0.155119	NA	NA	NA	NA	NA	NA	NA	7.31747	7.03191	7.60303	1.08122	0.112658	0.955745	0.984493
SP_0400	trigger factor	455.169	441.423	475.789	1.07785	0.108162	1	1	8412.32	4119.42	14851.7	3.60528	1.85011	0.000596925	0.00505077	13714	10567.4	18433.7	1.74439	0.802721	0.130647	0.471366	248.51	179.665	317.355	1.76637	0.820788	0.0828409	0.320967	44915.6	60684.8	29146.4	0.480291	-1.05802	0.00294525	0.0114574
SP_0401	helicase	71.8267	97.9369	32.6614	0.333494	-1.58427	0.0277754	0.293892	3138.01	4548.94	1021.61	0.224581	-2.15469	2.81788e-06	4.22479e-05	2662.37	3589.69	1271.4	0.35418	-1.49744	0.00714097	0.0720652	63.1507	56.0328	70.2685	1.25406	0.326605	0.574415	0.869372	26381	20549.3	32212.6	1.56757	0.648533	0.0477494	0.105778
SP_0402	signal peptidase I	30.8877	37.5602	20.8788	0.555876	-0.847166	0.327517	0.89999	780.905	865.744	653.648	0.755013	-0.405426	0.70368	0.89528	1345.94	1700.3	814.417	0.478986	-1.06195	0.163949	0.5347	26.1103	25.2423	26.9784	1.06878	0.0959609	0.849583	1	7918.32	9711.04	6125.59	0.630786	-0.664777	0.0362837	0.0849138
SP_0403	ribonuclease HIII	34.6662	25.5223	48.3819	1.89567	0.922708	0.245457	0.853021	1088.3	809.191	1506.97	1.86232	0.8971	0.188881	0.422303	1741.24	1658.63	1865.15	1.12451	0.169298	0.765673	1	22.8589	27.3993	18.3186	0.668577	-0.580835	0.316164	0.657873	7565.07	9406.48	5723.67	0.608481	-0.716715	0.0236103	0.0606665
SP_0404	hypothetical protein	21.0101	19.9376	22.6189	1.13448	0.182032	1	1	462.994	301.226	705.647	2.34259	1.2281	0.185077	0.418958	736.364	643.806	875.199	1.35941	0.442985	0.552747	0.921114	14.398	14.4386	14.3574	0.994378	-0.00813346	0.863563	1	2908.91	3687.83	2129.98	0.57757	-0.791931	0.0235036	0.0604667
SP_0405	hypothetical protein	29.449	22.4843	39.8959	1.77439	0.827322	0.317485	0.893533	1429.84	1553.67	1244.1	0.800751	-0.320574	0.62499	0.838146	1424.29	1345.72	1542.16	1.14597	0.19657	0.72716	0.991871	20.451	24.7764	16.1255	0.650841	-0.619624	0.301129	0.642544	9369.48	7730.2	11008.8	1.42412	0.510075	0.1001	0.192904
SP_0406	MutS2 family protein	37.042	30.8048	46.3976	1.50618	0.590894	0.439923	0.972228	1543.65	1607.22	1448.29	0.901112	-0.150221	0.862636	0.996527	2401.51	2804.13	1797.59	0.641051	-0.64149	0.285444	0.706599	35.3088	48.5142	22.1034	0.455605	-1.13414	0.0387214	0.196982	13754.6	16132.9	11376.4	0.705166	-0.503965	0.106876	0.203521
SP_0407	hypothetical protein	0.512808	0	1.28202	Inf	Inf	0.639827	0.986362	19.0036	4.78252	40.3352	8.43388	3.0762	0.189825	0.423548	21.9061	2.79118	50.5785	18.1208	4.17958	0.12899	0.468626	NA	NA	NA	NA	NA	NA	NA	24.9637	16.0149	33.9124	2.11755	1.08239	0.0415821	0.0944184
SP_0408	sodium:alanine symporter family protein	6.91383	2.81323	13.0647	4.64403	2.21538	0.16221	0.740732	265.06	171.316	405.677	2.36801	1.24368	0.286013	0.53314	617.392	695.616	500.056	0.718868	-0.476202	0.639218	0.953805	7.01222	12.0086	2.01581	0.167863	-2.57464	0.00879759	0.0645156	2614.94	4017.28	1212.61	0.301848	-1.72811	2.57966e-06	2.59082e-05
SP_0409	hypothetical protein	11.3427	11.7006	10.8058	0.923523	-0.11478	0.992636	1	315.724	301.637	336.853	1.11675	0.159305	0.808627	0.958033	1074.11	1511.94	417.372	0.276052	-1.85699	0.0167035	0.138029	18.4964	28.5923	8.40043	0.2938	-1.76709	0.00720367	0.0560481	5428.69	8722.23	2135.16	0.244796	-2.03035	2.4084e-09	4.98134e-08
SP_0410	exfoliative toxin	15.8078	16.3545	14.9877	0.916424	-0.125912	0.951204	1	474.211	478.984	467.052	0.975089	-0.0363945	1	1	1151.22	1533.09	578.424	0.377293	-1.40624	0.0642877	0.313778	21.2275	30.7136	11.7414	0.382287	-1.38727	0.0251069	0.14562	6106.68	8822.79	3390.58	0.384299	-1.3797	2.76252e-05	0.000206104
SP_0411	seryl-tRNA synthetase	70.3792	73.1597	66.2085	0.904986	-0.144033	0.880761	1	1576.19	1252.17	2062.22	1.64691	0.719763	0.224999	0.463796	2572.44	2585.83	2552.35	0.987053	-0.018801	1	1	49.9493	47.4054	52.4933	1.10733	0.147081	0.834819	1	11857.6	14844.8	8870.43	0.597544	-0.742882	0.0161975	0.0451757
SP_0412	hypothetical protein	11.9819	12.2778	11.5382	0.939761	-0.0896345	0.911935	1	335.972	317.942	363.017	1.14177	0.191271	0.663115	0.866944	673.831	819.58	455.206	0.555414	-0.848364	0.455814	0.856291	11.6744	14.5154	8.83341	0.608556	-0.716538	0.420348	0.759014	3475.22	4702.99	2247.46	0.477879	-1.06528	0.00226458	0.00922166
SP_0413	aspartate kinase	31.1399	25.2416	39.9874	1.58418	0.663739	0.497828	0.972228	1030.89	885.328	1249.23	1.41103	0.496753	0.403654	0.656897	2142.25	2535.62	1552.2	0.612157	-0.708026	0.261198	0.67097	29.5885	41.0338	18.1432	0.442152	-1.17739	0.0516518	0.234036	10418	14574.8	6261.12	0.429585	-1.21899	9.72564e-05	0.000617534
SP_0414	hypothetical protein	NA	NA	NA	NA	NA	NA	NA	0.033191	0.0553183	0	0	-Inf	1	1	0.029845	0.0497417	0	0	-Inf	1	1	NA	NA	NA	NA	NA	NA	NA	0.330328	0.273972	0.386684	1.4114	0.497129	1	1
SP_0415	enoyl-CoA hydratase	5.78535	6.18275	5.18925	0.839312	-0.252721	1	1	1072.94	1680.72	161.268	0.0959518	-3.38155	6.05742e-07	1.0698e-05	1612.91	2555.51	199.006	0.0778733	-3.68273	1.15059e-07	5.00746e-06	25.4598	46.4902	4.42935	0.0952748	-3.39176	3.51632e-07	1.03542e-05	13246.9	14621.3	11872.6	0.812003	-0.300442	0.331632	0.484123
SP_0416	MarR family transcriptional regulator	66.1816	43.7995	99.7546	2.27753	1.18747	0.105583	0.593395	2422.35	1958.23	3118.53	1.59253	0.671317	0.150683	0.371421	3831.67	3800.57	3878.32	1.02046	0.0292154	0.863526	1	45.6564	59.821	31.4917	0.526433	-0.925679	0.128282	0.405838	17791.6	21745.5	13837.8	0.636352	-0.652103	0.0379402	0.0879658
SP_0417	3-oxoacyl-ACP synthase	96.3953	46.9642	170.542	3.63131	1.86049	0.0021804	0.0503619	4330.7	3668.8	5323.55	1.45103	0.53708	0.222926	0.462115	6121.29	5797	6607.74	1.13985	0.18885	0.659938	0.956218	66.9247	100.155	33.6946	0.336425	-1.57164	0.00393431	0.0351882	29600.7	33282.2	25919.1	0.778769	-0.360733	0.290519	0.438508
SP_0418	acyl carrier protein	236.226	291.981	152.593	0.522614	-0.936182	0.0487094	0.40819	2895.54	1649.83	4764.09	2.88762	1.52988	0.0035666	0.0233003	6459.32	6822.44	5914.64	0.866939	-0.205997	0.752995	0.997919	164.626	119.034	210.219	1.76605	0.820522	0.058431	0.260086	25488.2	39306.6	11669.8	0.296892	-1.75199	1.66201e-07	2.19743e-06
SP_0419	enoyl-ACP reductase	40.0838	49.7327	25.6104	0.514961	-0.957465	0.23797	0.850405	2097.84	2964.96	797.146	0.268856	-1.8951	0.000126491	0.00135183	2154.91	2934.38	985.713	0.335918	-1.57382	0.00620614	0.0643069	46.7658	57.8446	35.687	0.616946	-0.696784	0.197416	0.519745	18887.9	16819.8	20956	1.24591	0.317204	0.304906	0.454315
SP_0420	ACP S-malonyltransferase	47.9599	65.5458	21.5811	0.329252	-1.60273	0.0351716	0.336439	2418.39	3582.65	671.998	0.18757	-2.4145	4.88887e-07	8.83975e-06	2404.3	3452.9	831.396	0.240782	-2.0542	0.000226684	0.00408227	55.3229	63.6016	47.0442	0.739669	-0.435047	0.434367	0.774446	22564.5	19791.5	25337.5	1.28022	0.356391	0.263028	0.40671
SP_0421	3-ketoacyl-ACP reductase	46.0806	59.8089	25.4882	0.426161	-1.23053	0.0968666	0.572994	2277.07	3265.33	794.676	0.243368	-2.03879	2.86398e-05	0.000349037	2792.69	3997.94	984.826	0.246333	-2.02132	0.000172953	0.00334536	58.3336	73.7324	42.9348	0.582305	-0.780152	0.162845	0.462687	22999.6	22912.2	23086.9	1.00762	0.0109588	0.967695	0.992834
SP_0422	3-oxoacyl-ACP synthase	117.158	163.416	47.7714	0.29233	-1.77433	0.00553296	0.101186	4973.69	7297.14	1488.51	0.203986	-2.29346	1.29623e-07	2.62265e-06	6714.58	9962.16	1843.21	0.185021	-2.43424	1.25599e-06	4.85881e-05	144.983	172.66	117.305	0.6794	-0.557667	0.304559	0.645543	54368.5	57110.8	51626.2	0.903966	-0.145659	0.692013	0.809765
SP_0423	acetyl-CoA carboxylase biotin carboxyl carrier protein subunit	28.9398	34.5782	20.4822	0.592346	-0.755489	0.449673	0.972228	1710.68	2426.1	637.55	0.262788	-1.92803	0.000303624	0.00287615	2196.91	3135.92	788.401	0.25141	-1.99189	0.00050853	0.00804788	41.8417	58.8999	24.7835	0.420773	-1.24889	0.0198584	0.121824	17568.3	17976.5	17160	0.954577	-0.0670662	0.835245	0.913421
SP_0424	(3R)-hydroxymyristoyl-ACP dehydratase	23.4128	30.3523	13.0036	0.428422	-1.22289	0.195449	0.79945	1030.75	1448	404.878	0.279611	-1.83851	0.00485707	0.0297945	1299.09	1831.23	500.863	0.273511	-1.87033	0.00904109	0.0862413	28.4134	35.0308	21.796	0.622196	-0.684559	0.266805	0.598856	10380.7	10516.3	10245	0.974206	-0.0377011	0.918711	0.961614
SP_0425	acetyl-CoA carboxylase biotin carboxylase subunit	126.193	155.906	81.6231	0.52354	-0.933628	0.122528	0.650048	5821.12	8002.08	2549.69	0.318629	-1.65005	0.000167356	0.00170966	8435.41	11947.2	3167.64	0.265136	-1.9152	0.000149236	0.00305642	159.784	207.622	111.947	0.539186	-0.891146	0.106518	0.360841	62527.8	68459	56596.7	0.826723	-0.274523	0.467888	0.61862
SP_0426	acetyl-CoA carboxylase subunit beta	82.2425	108.154	43.3757	0.401056	-1.31812	0.0567573	0.445824	3844.65	5505.53	1353.34	0.245814	-2.02436	4.75052e-06	6.87945e-05	5427.19	7926.17	1678.73	0.211795	-2.23926	9.82678e-06	0.000301884	105.879	134.172	77.5868	0.578263	-0.790202	0.130525	0.410221	42164.4	45406.8	38921.9	0.857183	-0.222325	0.532267	0.67511
SP_0427	acetyl-CoA carboxylase subunit alpha	71.4456	97.8919	31.7762	0.324605	-1.62324	0.0222111	0.256226	2546.88	3582.8	993.008	0.27716	-1.85121	0.000105421	0.00114426	4220.52	6211.31	1234.33	0.198723	-2.33117	6.96401e-06	0.000220421	89.8209	109.38	70.2622	0.642371	-0.638522	0.228973	0.564033	30479.2	35631.9	25326.5	0.71078	-0.492525	0.148308	0.263046
SP_0428	hypothetical protein	NA	NA	NA	NA	NA	NA	NA	1.50847	2.51412	0	0	-Inf	1	1	1.16074	1.93457	0	0	-Inf	1	1	NA	NA	NA	NA	NA	NA	NA	14.3537	10.9081	17.7993	1.63175	0.706421	0.272083	0.4171
SP_0429	hypothetical protein	NA	NA	NA	NA	NA	NA	NA	6.67732	11.1289	0	0	-Inf	0.423805	0.673266	7.83652	13.0609	0	0	-Inf	0.461793	0.862868	0.137851	0.275702	0	0	-Inf	1	1	76.3396	74.0562	78.6229	1.06167	0.0863292	0.873349	0.934002
SP_0430	hypothetical protein	1.27392	0.556291	2.35037	4.22508	2.07898	0.659419	0.987694	95.7434	110.274	73.9478	0.670584	-0.576511	0.952156	1	114.62	129.215	92.7272	0.717619	-0.47871	0.996204	1	1.63813	2.87852	0.397732	0.138172	-2.85546	0.169985	0.475676	758.45	736.195	780.706	1.06046	0.0846918	0.799644	0.889067
SP_0431	hypothetical protein	0.675647	0.556291	0.85468	1.53639	0.619546	1	1	33.35	37.6566	26.8901	0.714088	-0.485827	1	1	36.4641	38.2942	33.719	0.880525	-0.183564	1	1	0.785615	1.1735	0.397732	0.338929	-1.56095	0.675752	0.916401	241.757	217.108	266.406	1.22707	0.295214	0.456006	0.607033
SP_0433	transcription antitermination protein NusB	67.0542	71.7491	60.0119	0.836413	-0.257713	0.639217	0.986362	1993.51	2075.93	1869.88	0.900743	-0.150813	0.791096	0.948041	2541.87	2692.85	2315.39	0.859828	-0.21788	0.729777	0.991871	51.0928	50.6597	51.5259	1.0171	0.0244602	0.926044	1	15070.5	15439.8	14701.2	0.952168	-0.0707126	0.818089	0.901365
SP_0434	hypothetical protein	30.7714	15.0021	54.4255	3.62787	1.85912	0.0281868	0.294949	1291.26	1017.94	1701.24	1.67125	0.74093	0.201472	0.435096	1591.79	1242.74	2115.38	1.70219	0.767393	0.226369	0.627169	16.8995	23.0267	10.7724	0.467821	-1.09597	0.103167	0.356869	7164.14	7123.04	7205.25	1.01154	0.0165564	0.964481	0.99175
SP_0435	elongation factor P	91.8745	94.0079	88.6746	0.943268	-0.0842611	0.657425	0.987694	1575.69	782.528	2765.43	3.53397	1.82129	0.00593493	0.034939	2569.21	1996.47	3428.32	1.71719	0.78005	0.171717	0.55018	49.2501	30.8585	67.6416	2.19199	1.13224	0.0184011	0.114722	8496.22	11454.5	5537.91	0.483469	-1.04851	0.000913894	0.00429454
SP_0436	aspartyl/glutamyl-tRNA amidotransferase subunit B	125.549	156.441	79.2119	0.506338	-0.981828	0.134645	0.681541	3840.23	4753.91	2469.71	0.519512	-0.944772	0.0334606	0.132318	5385.09	6934.68	3060.72	0.441364	-1.17996	0.0202172	0.156421	116.902	121.581	112.223	0.923032	-0.115548	0.786883	0.98264	36776.7	39891.3	33662.1	0.843847	-0.244947	0.479005	0.625508
SP_0437	aspartyl/glutamyl-tRNA amidotransferase subunit A	62.9231	71.2131	50.4882	0.708973	-0.496197	0.517488	0.985837	2183.4	2590.67	1572.49	0.606983	-0.720273	0.144438	0.362746	3209.85	4052.35	1946.1	0.480239	-1.05818	0.0444184	0.253525	60.2733	69.4691	51.0776	0.735256	-0.443681	0.369415	0.712762	20811.6	23280.9	18342.3	0.787869	-0.343972	0.272144	0.4171
SP_0438	aspartyl/glutamyl-tRNA amidotransferase subunit C	4.85138	4.52446	5.34175	1.18064	0.239566	0.855305	1	197.485	217.1	168.063	0.774128	-0.369356	0.979562	1	391.023	511.209	210.744	0.412245	-1.27842	0.3059	0.730505	6.27608	9.30695	3.2452	0.348686	-1.52	0.101717	0.355262	2231.89	2928.77	1535	0.52411	-0.932059	0.00885579	0.0275294
SP_0439	peptide chain release factor 3	95.818	120.89	58.2107	0.481519	-1.05433	0.156211	0.725157	4019.09	5486.51	1817.95	0.33135	-1.59357	0.00032685	0.00305217	3132.98	3716.35	2257.92	0.607563	-0.718893	0.201313	0.593986	74.4043	62.1451	86.6634	1.39453	0.479782	0.444401	0.775558	30060.3	21316.9	38803.7	1.82033	0.8642	0.00971666	0.0297593
SP_0441	50S ribosomal protein L28	434.242	392.847	496.334	1.26343	0.337342	0.869692	1	6771.77	971.817	15471.7	15.9204	3.9928	2.4672e-08	5.84277e-07	10083.5	4026.64	19168.8	4.76049	2.25111	0.000608002	0.00927091	179.981	77.118	282.843	3.66767	1.87486	0.000161011	0.00270328	14981.2	23092.9	6869.51	0.297474	-1.74917	2.78578e-08	4.4087e-07
SP_0442	hypothetical protein	37.6173	26.9407	53.6322	1.99075	0.993311	0.202889	0.811434	1015.46	578.579	1670.78	2.88774	1.52994	0.0421542	0.157155	1672.31	1408.29	2068.35	1.46869	0.554533	0.390265	0.800062	21.0768	22.8244	19.3291	0.846861	-0.239803	0.709801	0.935003	6080.35	8072.47	4088.23	0.506441	-0.981534	0.00247766	0.00989642
SP_0443	hypothetical protein	300.941	319.864	272.556	0.8521	-0.230906	0.680407	0.989377	8998.83	9332.26	8498.69	0.910679	-0.134985	0.796423	0.952235	11596.5	12305.1	10533.7	0.856046	-0.224239	0.703855	0.981868	224.967	220.315	229.619	1.04223	0.0596756	0.899408	1	68406.8	70798.6	66015	0.932433	-0.100928	0.80469	0.891303
SP_0444	hypothetical protein	NA	NA	NA	NA	NA	NA	NA	NA	NA	NA	NA	NA	NA	NA	NA	NA	NA	NA	NA	NA	NA	NA	NA	NA	NA	NA	NA	NA	NA	NA	NA	NA	NA	NA	NA
SP_0445	acetolactate synthase catalytic subunit	74.0519	77.002	69.6268	0.90422	-0.145254	0.827873	1	1268.46	662.929	2176.75	3.28354	1.71525	0.0117138	0.0608764	1643.77	934.786	2707.23	2.8961	1.53411	0.0311777	0.202268	35.9891	16.6945	55.2837	3.31149	1.72748	0.00193973	0.0198538	5018.25	5350.63	4685.87	0.87576	-0.191392	0.565105	0.703518
SP_0446	acetolactate synthase 3 regulatory subunit	22.5367	22.1767	23.0767	1.04059	0.0573964	0.914896	1	442.527	257.592	719.928	2.79484	1.48276	0.129175	0.336955	588.005	384.739	892.906	2.32081	1.21463	0.196412	0.585075	12.1893	8.48537	15.8932	1.87301	0.905356	0.245751	0.579271	2014.57	2208.64	1820.5	0.824262	-0.278825	0.450765	0.601519
SP_0447	ketol-acid reductoisomerase	80.5687	92.8084	62.2092	0.670297	-0.577127	0.338647	0.907211	1134.5	593.656	1945.75	3.27758	1.71263	0.0146777	0.0731779	1630.57	1103.35	2421.39	2.19458	1.13394	0.0886836	0.381193	42.474	18.2944	66.6535	3.64337	1.86527	0.000509437	0.00677127	5269.59	6340.65	4198.52	0.66216	-0.594749	0.0724188	0.147975
SP_0448	hypothetical protein	35.1409	32.5611	39.0107	1.19808	0.260719	0.687733	0.989377	616.731	216.385	1217.25	5.6254	2.49196	0.0139896	0.0705918	857.236	421.999	1510.09	3.57842	1.83932	0.050451	0.270931	15.24	7.14109	23.339	3.26827	1.70853	0.0150852	0.0992831	1979.61	2429.24	1529.99	0.629823	-0.666982	0.0662745	0.138586
SP_0449	hypothetical protein	50.3551	62.6597	31.8982	0.50907	-0.974063	0.162109	0.740732	507.261	179.457	998.968	5.56663	2.4768	0.0173726	0.0819108	734.604	394.192	1245.22	3.15892	1.65943	0.0696899	0.329371	27.0819	9.14722	45.0166	4.92134	2.29905	8.49307e-05	0.0015937	1771.63	2273.11	1270.15	0.558769	-0.839676	0.0221617	0.0578893
SP_0450	threonine dehydratase	16.2828	7.33769	29.7005	4.04766	2.01709	0.048674	0.40819	469.074	162.324	929.199	5.72435	2.51711	0.0204653	0.0929189	655.377	321.142	1156.73	3.60192	1.84877	0.059798	0.300284	5.46513	5.66925	5.26101	0.927991	-0.107817	0.890979	1	1496.29	1845.92	1146.66	0.621188	-0.686897	0.0606582	0.128906
SP_0451	hypothetical protein	233.875	257.132	198.991	0.773887	-0.369806	0.317646	0.893533	3087.42	1003.54	6213.25	6.19136	2.63026	1.37604e-05	0.000179229	4798.55	2854.43	7714.73	2.70272	1.43441	0.0126393	0.112836	118.283	51.4994	185.067	3.59358	1.84542	0.000227405	0.00359713	11744.9	16389.7	7100.1	0.433205	-1.20688	9.30969e-05	0.000592925
SP_0452	amino acid ABC transporter ATP-binding protein	16.4184	22.7242	6.95973	0.306269	-1.70713	0.151971	0.714226	307.433	368.489	215.848	0.585763	-0.77161	0.4816	0.73206	472.942	611.146	265.637	0.434654	-1.20206	0.235217	0.637313	12.8754	9.45162	16.2991	1.72448	0.78616	0.300072	0.641001	3061.08	3512.81	2609.35	0.742811	-0.428934	0.217093	0.349723
SP_0453	amino acid ABC transporter amino acid-binding protein/permease	11.9133	12.204	11.4773	0.940456	-0.0885679	1	1	314.105	284.357	358.729	1.26154	0.335191	0.64771	0.854321	573.146	657.904	446.009	0.677925	-0.560802	0.648676	0.956218	10.3283	11.9037	8.75291	0.735309	-0.443577	0.576988	0.870942	2890.02	3768.78	2011.25	0.533661	-0.906004	0.0101221	0.0306007
SP_0454	hypothetical protein	33.9597	20.5396	54.0899	2.63345	1.39695	0.0714845	0.49594	1956.04	2134.36	1688.55	0.791129	-0.338015	0.568868	0.802179	1485.87	1079.09	2096.06	1.94244	0.95787	0.164663	0.534961	16.1116	17.496	14.7271	0.84174	-0.248553	0.694766	0.926514	10667.5	6213.64	15121.5	2.43359	1.28309	3.69935e-05	0.000263752
SP_0455	hypothetical protein	NA	NA	NA	NA	NA	NA	NA	0.167767	0.279611	0	0	-Inf	1	1	0.235248	0.39208	0	0	-Inf	1	1	NA	NA	NA	NA	NA	NA	NA	2.12618	2.28308	1.96928	0.862553	-0.213315	1	1
SP_0457	UDP pyrophosphate phosphatase	137.879	137.064	139.101	1.01486	0.021283	0.987317	1	6771.85	8388.61	4346.71	0.518168	-0.948507	0.0370651	0.142516	4665.42	4173.88	5402.73	1.29442	0.372301	0.421857	0.831377	86.3981	74.425	98.3712	1.32175	0.402449	0.432338	0.772638	41724.4	24031.2	59417.5	2.47252	1.30598	0.000201256	0.00116046
SP_0458	DNA polymerase IV	8.20324	12.5325	1.70936	0.136394	-2.87414	0.0677564	0.493579	145.351	206.397	53.7802	0.260566	-1.94028	0.226047	0.464514	157.042	216.777	67.438	0.311093	-1.68458	0.335302	0.754677	6.34182	3.66311	9.02052	2.46253	1.30014	0.134435	0.413604	1354.04	1246.69	1461.39	1.17222	0.22924	0.542162	0.685022
SP_0459	formate acetyltransferase	759.487	845.709	630.153	0.745117	-0.424461	0.531993	0.985837	36335	47438.9	19679.1	0.41483	-1.26941	0.0588702	0.199165	64446	91116.7	24440	0.268227	-1.89847	7.61767e-05	0.00174872	1092.48	1578.36	606.587	0.384314	-1.37964	0.00294297	0.0281428	431286	526059	336512	0.639685	-0.644566	0.236717	0.373491
SP_0460	IS1167%2C transposase	NA	NA	NA	NA	NA	NA	NA	5.74923	9.58204	0	0	-Inf	0.528377	0.76895	6.40043	10.6674	0	0	-Inf	0.602217	0.939126	0.139233	0.278466	0	0	-Inf	1	1	64.4083	61.107	67.7097	1.10805	0.148023	0.763002	0.862972
SP_0461	transcriptional regulator	2.97679	3.82175	1.70936	0.447272	-1.16078	0.785021	1	436.782	692.116	53.7802	0.0777041	-3.68587	0.000417865	0.00375358	474.393	745.696	67.438	0.0904363	-3.46695	0.00166203	0.0223183	9.50324	16.2684	2.73805	0.168304	-2.57085	0.0031629	0.0296755	4590.16	4290.16	4890.15	1.13985	0.188849	0.616854	0.751814
SP_0462	cell wall surface anchor family protein	13.3152	12.2611	14.8962	1.21491	0.280854	0.901096	1	1613.44	2380.53	462.801	0.19441	-2.36282	1.60777e-05	0.000205558	1846.78	2697.39	570.881	0.211642	-2.2403	0.000253366	0.00444774	32.3929	55.9832	8.80263	0.157237	-2.66899	1.60982e-05	0.000358278	16201.2	15586.3	16816.1	1.0789	0.109562	0.750649	0.855486
SP_0463	cell wall surface anchor family protein	21.2111	24.6478	16.0561	0.651421	-0.618337	0.585084	0.986362	3697.41	5829.16	499.793	0.0857401	-3.54389	2.46524e-14	1.19478e-12	4059.34	6353.52	618.072	0.0972803	-3.36171	2.6142e-10	1.5603e-08	61.755	105.83	17.6794	0.167054	-2.58161	4.29959e-06	0.000106876	38981.6	36735	41228.1	1.12231	0.166471	0.683626	0.80456
SP_0464	cell wall surface anchor family protein	13.809	17.1746	8.76058	0.51009	-0.971177	0.528719	0.985837	2673.1	4272.58	273.879	0.0641017	-3.96349	6.83816e-15	3.56268e-13	2854.43	4530.3	340.618	0.0751865	-3.73338	7.61191e-11	4.96915e-09	47.3462	82.3916	12.3009	0.149298	-2.74373	1.50226e-06	4.08288e-05	28217.7	26219.4	30215.9	1.15243	0.204674	0.571484	0.710127
SP_0465	hypothetical protein	0.256404	0	0.64101	Inf	Inf	0.761388	1	8.4415	0.624108	20.1676	32.3143	5.0141	0.0419765	0.157054	11.8022	2.81087	25.2892	8.99694	3.16943	0.232486	0.634032	0.137851	0.275702	0	0	-Inf	1	1	10.0728	15.7178	4.42779	0.281705	-1.82774	0.00827598	0.0260762
SP_0466	sortase	0.340129	0.566882	0	0	-Inf	0.829618	1	168.568	280.947	0	0	-Inf	0.000481156	0.00422378	58.8194	98.0323	0	0	-Inf	0.073362	0.335737	0.939312	1.47184	0.406781	0.276376	-1.8553	0.525863	0.831992	1274.52	564.243	1984.8	3.51763	1.8146	1.60806e-06	1.67962e-05
SP_0467	sortase	2.03556	1.13376	3.38824	2.98849	1.57942	0.627629	0.986362	247.486	341.909	105.853	0.309593	-1.69156	0.164051	0.395154	168.826	193.691	131.528	0.679062	-0.558385	0.842222	1	1.55902	2.30448	0.813563	0.353036	-1.50211	0.447472	0.775558	1767.29	1117.44	2417.14	2.16312	1.11311	0.00270281	0.0107342
SP_0468	sortase	4.77815	6.68156	1.92303	0.287812	-1.7968	0.41975	0.965283	400.494	627.155	60.5028	0.0964717	-3.37375	0.00150002	0.0111644	282.463	420.193	75.8677	0.180554	-2.46949	0.0574298	0.289785	4.97468	5.15483	4.79452	0.930102	-0.104539	1	1	3429.9	2424.45	4435.36	1.82943	0.871394	0.0145052	0.0412264
SP_0470	hypothetical protein	NA	NA	NA	NA	NA	NA	NA	5.55812	9.26353	0	0	-Inf	0.5496	0.784131	9.83242	16.3874	0	0	-Inf	0.625094	0.944243	0.139233	0.278466	0	0	-Inf	1	1	79.617	93.7008	65.5332	0.699388	-0.515835	0.224519	0.358629
SP_0471	hypothetical protein	7.74718	12.1997	1.06835	0.0875716	-3.51339	0.0643197	0.483419	152.151	231.177	33.6127	0.145398	-2.78192	0.0697613	0.22401	187.301	284.07	42.1487	0.148375	-2.75268	0.0736425	0.335893	7.21437	5.6803	8.74845	1.54014	0.623059	0.581316	0.874437	1633.57	1628.66	1638.48	1.00603	0.00867399	0.980533	0.998946
SP_0472	hypothetical protein	0.256404	0	0.64101	Inf	Inf	0.761388	1	11.8367	6.28274	20.1676	3.21	1.68257	0.464393	0.715825	16.9106	11.3249	25.2892	2.23307	1.15903	0.595662	0.935555	NA	NA	NA	NA	NA	NA	NA	54.9194	65.5513	44.2876	0.675616	-0.565724	0.228439	0.363173
SP_0473	ROK family protein	12.4313	16.3436	6.56287	0.401555	-1.31633	0.253496	0.860433	321.789	400.242	204.11	0.509968	-0.971522	0.379109	0.633572	520.354	699.173	252.125	0.360605	-1.47151	0.137546	0.48536	10.5478	9.34618	11.7495	1.25715	0.330153	0.607366	0.88876	3424.82	4013.48	2836.16	0.706659	-0.500914	0.154592	0.272066
SP_0474	PTS system cellobiose-specific transporter subunit IIC	3.44497	5.31428	0.64101	0.12062	-3.05145	0.284992	0.869818	79.1578	118.485	20.1676	0.170213	-2.55459	0.235464	0.473803	42.7074	54.3194	25.2892	0.465565	-1.10294	0.857975	1	2.49272	1.1735	3.81195	3.24836	1.69971	0.253611	0.592807	575.596	311.55	839.643	2.69505	1.43031	0.000168609	0.000994981
SP_0475	hypothetical protein	0.42734	0	1.06835	Inf	Inf	0.680513	0.989377	159.969	244.207	33.6127	0.13764	-2.86103	0.0565145	0.19435	54.8102	63.2511	42.1487	0.666372	-0.585601	1	1	0.566872	1.13374	0	0	-Inf	0.319739	0.657873	1044.9	361.288	1728.51	4.7843	2.25831	3.05644e-09	6.19894e-08
SP_0476	PTS system lactose-specific transporter subunit IIA	3.61001	6.01669	0	0	-Inf	0.0346347	0.336439	19.8125	33.0209	0	0	-Inf	0.271392	0.514581	8.2299	13.7165	0	0	-Inf	0.429753	0.83757	2.44383	0.551405	4.33625	7.86401	2.97526	0.0464821	0.222417	155.553	77.657	233.449	3.00615	1.58792	0.000121699	0.000749941
SP_0477	6-phospho-beta-galactosidase	0.598276	0	1.49569	Inf	Inf	0.60061	0.986362	89.5846	117.936	47.0577	0.399011	-1.3255	0.587048	0.812896	60.151	60.9129	59.0082	0.968731	-0.0458314	0.88384	1	0.991746	1.98349	0	0	-Inf	0.133553	0.413604	591.34	347.604	835.076	2.40238	1.26446	0.000851345	0.00406041
SP_0478	PTS system lactose-specific transporter subunit IIBC	2.21171	3.40129	0.42734	0.125641	-2.99263	0.480757	0.972228	120.77	192.32	13.4451	0.0699099	-3.83836	0.0337877	0.132776	79.823	121.799	16.8595	0.138421	-2.85287	0.223025	0.623445	2.21071	1.98073	2.44069	1.23222	0.301257	1	1	1028.5	695.53	1361.47	1.95746	0.96898	0.0081034	0.0256874
SP_0479	Trk family potassium uptake protein	56.7968	57.1363	56.2875	0.985144	-0.0215932	1	1	1635.41	1552.89	1759.19	1.13285	0.179955	0.664768	0.866944	2211.51	2227.81	2187.05	0.981705	-0.0266381	1	1	37.9229	34.8564	40.9895	1.17595	0.233831	0.699624	0.927341	11893.6	12785.2	11001.9	0.860519	-0.216721	0.47015	0.619502
SP_0480	potassium transporter peripheral membrane protein	39.9091	47.3457	28.7543	0.607326	-0.719457	0.327185	0.89999	825.125	776.504	898.057	1.15654	0.209814	0.697003	0.892559	1363.88	1529.48	1115.47	0.72931	-0.455396	0.591627	0.934854	30.1727	26.338	34.0074	1.29119	0.368702	0.48487	0.800035	7133.1	8770.38	5495.82	0.626634	-0.674304	0.0334765	0.0798314
SP_0481	hypothetical protein	10.9826	9.1061	13.7973	1.51517	0.599478	0.651536	0.987694	255.535	139.743	429.224	3.07153	1.61896	0.17753	0.40881	391.125	298.285	530.387	1.77812	0.830355	0.413184	0.825973	6.39585	6.25158	6.54011	1.04615	0.065094	1	1	1349.16	1709.76	988.561	0.578186	-0.790394	0.0294041	0.0720757
SP_0482	hypothetical protein	6.13706	5.05957	7.75329	1.5324	0.615794	0.686115	0.989377	202.561	176.31	241.938	1.37224	0.456529	0.620042	0.836896	310.303	317.064	300.163	0.946695	-0.0790283	1	1	4.49787	5.3709	3.62484	0.674903	-0.567249	0.584373	0.875873	1534.58	1822.45	1246.72	0.68409	-0.547743	0.133661	0.243434
SP_0483	ABC transporter ATP-binding protein	41.4071	41.682	40.9947	0.98351	-0.0239877	0.987798	1	1250.92	1231.33	1280.3	1.03977	0.0562601	0.853855	0.989124	1622.46	1643.99	1590.15	0.967252	-0.0480361	1	1	29.9446	29.9966	29.8926	0.996533	-0.00501034	0.969758	1	9049.15	9390.67	8707.63	0.927264	-0.108948	0.710926	0.82324
SP_0484	hypothetical protein	10.5661	12.0954	8.27223	0.683917	-0.548107	0.65968	0.987694	481.099	629.905	257.891	0.409412	-1.28838	0.169052	0.399645	602.08	790.425	319.563	0.404293	-1.30653	0.176686	0.557381	10.5782	12.4639	8.69237	0.697402	-0.519938	0.571187	0.866972	4493.06	4527.95	4458.17	0.98459	-0.0224048	0.9373	0.974062
SP_0486	RNA methyltransferase	1.88032	0	4.70079	Inf	Inf	0.203501	0.811434	113.23	90.7017	147.024	1.62096	0.696845	0.529422	0.769397	169.466	160.474	182.953	1.14008	0.189136	0.773783	1	0.564108	1.12822	0	0	-Inf	0.319751	0.657873	780.59	920.548	640.633	0.695926	-0.522993	0.170725	0.293481
SP_0487	hypothetical protein	0.85468	0	2.1367	Inf	Inf	0.492249	0.972228	27.1641	0.456664	67.2253	147.209	7.20173	0.0154168	0.0756386	34.0927	0.622788	84.2975	135.355	7.0806	0.0251977	0.179652	NA	NA	NA	NA	NA	NA	NA	3.39573	3.57465	3.21681	0.899893	-0.152175	0.957312	0.985621
SP_0488	hypothetical protein	75.106	41.5387	125.457	3.02024	1.59466	0.0159825	0.210214	6076.92	7518.4	3914.69	0.520681	-0.941528	0.0336397	0.132775	5758.69	6360.1	4856.57	0.763599	-0.389112	0.487891	0.875602	74.5101	119.168	29.852	0.250503	-1.9971	0.000370665	0.00533423	44945.4	36634.8	53256.1	1.4537	0.539732	0.116527	0.219104
SP_0489	PAP2 family protein	30.2688	7.75363	64.0414	8.25955	3.04606	0.000497841	0.0152082	1289.6	822.223	1990.67	2.42108	1.27565	0.0685059	0.22124	1652.76	1116.46	2457.2	2.20089	1.13809	0.118352	0.446546	11.7082	17.8454	5.57106	0.312185	-1.67953	0.0299124	0.164887	6089.6	6359.71	5819.48	0.915055	-0.12807	0.687119	0.806363
SP_0490	hypothetical protein	16.8084	3.3907	36.935	10.893	3.44533	0.00172725	0.0419413	961.316	834.396	1151.7	1.38027	0.464956	0.470421	0.719793	1215.85	1074.76	1427.49	1.3282	0.409467	0.5398	0.91307	9.86998	17.3083	2.43164	0.14049	-2.83146	0.00105089	0.0121903	6009.96	6120.8	5899.11	0.963781	-0.0532223	0.858632	0.925784
SP_0491	hypothetical protein	NA	NA	NA	NA	NA	NA	NA	0.84215	1.40358	0	0	-Inf	1	1	0.614338	1.0239	0	0	-Inf	1	1	NA	NA	NA	NA	NA	NA	NA	7.85493	5.78673	9.92314	1.71481	0.77805	0.305838	0.454729
SP_0492	hypothetical protein	18.0271	11.242	28.2048	2.50888	1.32704	0.223737	0.834895	773.361	701.423	881.269	1.2564	0.329298	0.58221	0.81005	1027.64	982.594	1095.22	1.11462	0.156553	0.753336	0.997919	11.1157	14.1601	8.07134	0.570004	-0.810957	0.316373	0.657873	5290.4	5618.94	4961.87	0.883061	-0.179415	0.585616	0.723022
SP_0493	DNA-directed RNA polymerase subunit delta	128.371	127.77	129.273	1.01176	0.0168726	0.925988	1	3495.05	3138.09	4030.5	1.28438	0.361073	0.427457	0.67594	5036.23	5063.75	4994.96	0.986415	-0.0197331	1	1	91.2483	90.7124	91.7842	1.01182	0.0169464	0.911465	1	25569.1	28944.7	22193.5	0.766757	-0.383159	0.233202	0.368947
SP_0494	CTP synthetase	60.572	49.9771	76.4643	1.52998	0.613517	0.319437	0.893533	2254.53	2163.54	2391	1.10513	0.144221	0.676242	0.878061	2386.64	1994.74	2974.49	1.49117	0.576441	0.273667	0.689615	32.5957	29.3434	35.8479	1.22167	0.288852	0.658848	0.913659	13388.2	11463.3	15313	1.33582	0.417726	0.16822	0.290183
SP_0495	IS1380-Spn1 transposase	1.06959	1.0297	1.12941	1.09683	0.133345	1	1	69.5652	92.4193	35.2842	0.381784	-1.38917	0.586778	0.812896	82.9617	109.041	43.8427	0.402075	-1.31446	0.619107	0.944243	1.65888	2.57742	0.740339	0.287241	-1.79967	0.374321	0.714284	640.668	626.605	654.731	1.04489	0.0633469	0.879269	0.93615
SP_0496	Na/Pi cotransporter II-like protein	34.3588	41.8191	23.1683	0.554012	-0.852011	0.279958	0.869818	1183.09	1489.61	723.308	0.485567	-1.04226	0.105582	0.294161	1831.88	2454.5	897.948	0.365837	-1.45073	0.0210674	0.16062	34.7838	39.5229	30.0446	0.760181	-0.395586	0.523455	0.83063	12299	14064.8	10533.2	0.748903	-0.417149	0.179404	0.305424
SP_0497	hypothetical protein	NA	NA	NA	NA	NA	NA	NA	NA	NA	NA	NA	NA	NA	NA	NA	NA	NA	NA	NA	NA	NA	NA	NA	NA	NA	NA	NA	NA	NA	NA	NA	NA	NA	NA	NA
SP_0498	endo-beta-N-acetylglucosaminidase	74.7101	72.3193	78.2964	1.08265	0.114567	0.849096	1	2818.31	3072.66	2436.79	0.793055	-0.334508	0.455856	0.706848	2611.03	2343.19	3012.8	1.28577	0.362632	0.525349	0.900315	46.7019	41.5354	51.8685	1.24878	0.320516	0.56662	0.864151	17595.6	13407.9	21783.3	1.62467	0.700143	0.0228881	0.0591646
SP_0499	phosphoglycerate kinase	514.758	673.295	276.951	0.411337	-1.28161	0.0475181	0.405402	15815.2	20596.3	8643.46	0.419661	-1.2527	0.01246	0.0642739	12409.9	13532.6	10725.7	0.792583	-0.335366	0.565445	0.921909	354.369	225.786	482.952	2.13898	1.09692	0.0389024	0.196982	111923	77792.1	146053	1.87748	0.908796	0.0322071	0.077334
SP_0500	hypothetical protein	15.1042	13.208	17.9486	1.35892	0.442465	0.77228	1	336.943	188.599	559.46	2.9664	1.56871	0.146345	0.365478	506.163	381.543	693.093	1.81655	0.861203	0.352975	0.766492	7.56722	5.6466	9.48784	1.68027	0.748696	0.379207	0.716035	1761.73	2190.13	1333.33	0.608789	-0.715987	0.0465748	0.103763
SP_0501	MerR family transcriptional regulator	62.815	53.3897	76.9531	1.44135	0.527419	0.551292	0.986362	2274.09	2190.73	2399.14	1.09514	0.13111	0.77309	0.937243	2840.73	2752.53	2973.03	1.08011	0.111174	0.804602	1	43.0184	47.6532	38.3835	0.805476	-0.312086	0.691958	0.926514	15663.4	15811	15515.7	0.981322	-0.0272015	0.96812	0.992834
SP_0502	glutamine synthetase%2C type I	286.106	238.262	357.872	1.50201	0.586896	0.396447	0.94815	16839.2	20614.2	11176.5	0.542176	-0.883166	0.0933983	0.273758	13855	13837.4	13881.4	1.00318	0.00458028	0.917538	1	202.07	232.893	171.246	0.735298	-0.4436	0.485935	0.800437	112834	79637.6	146030	1.83368	0.874743	0.0348914	0.0822665
SP_0503	hypothetical protein	0.256404	0	0.64101	Inf	Inf	0.761388	1	8.47439	0.678916	20.1676	29.7056	4.89266	0.0482704	0.174321	11.0554	1.56622	25.2892	16.1467	4.01316	0.129548	0.469704	NA	NA	NA	NA	NA	NA	NA	6.93243	9.04537	4.8195	0.532815	-0.908295	0.245442	0.38482
SP_0504	hypothetical protein	5.55517	1.85129	11.111	6.00177	2.58539	0.203211	0.811434	199.81	101.713	346.955	3.41112	1.77024	0.15484	0.377412	337.309	274.953	430.844	1.56697	0.647981	0.486013	0.875092	2.24837	3.16252	1.33423	0.421889	-1.24507	0.54335	0.846514	1147.96	1577.22	718.694	0.45567	-1.13394	0.00232042	0.00937222
SP_0505	type I restriction-modification system subunit S	5.6387	4.51387	7.32595	1.62299	0.698651	0.664593	0.988979	274.83	305.722	228.493	0.74739	-0.420067	0.805889	0.956419	311.398	330.128	283.303	0.858162	-0.220678	0.973658	1	5.33503	7.4339	3.23615	0.435323	-1.19984	0.226625	0.55897	2029.88	1899.33	2160.43	1.13747	0.185827	0.61204	0.747956
SP_0506	phage integrase family integrase/recombinase	6.89481	8.86621	3.93771	0.444126	-1.17096	0.509575	0.98236	213.88	274.706	122.641	0.446444	-1.16345	0.376027	0.629935	244.337	306.045	151.775	0.495924	-1.01181	0.485015	0.875092	5.7408	5.11508	6.36652	1.24466	0.315749	0.790565	0.983198	1850.56	1759.91	1941.21	1.10301	0.141451	0.681559	0.80394
SP_0507	type I restriction-modification system subunit S	14.2571	17.5349	9.34053	0.532682	-0.908653	0.457034	0.972228	311.448	324.164	292.376	0.901938	-0.1489	1	1	318.491	288.01	364.213	1.26458	0.338663	0.648015	0.956218	8.99459	5.39354	12.5956	2.33532	1.22362	0.12986	0.408803	1974.67	1658.82	2290.52	1.38082	0.465522	0.196733	0.325396
SP_0508	type I restriction-modification system subunit S	23.8133	20.5396	28.7238	1.39846	0.483841	0.569718	0.986362	1239.48	1468.23	896.349	0.610496	-0.711946	0.272754	0.515806	1041.75	994.838	1112.12	1.11789	0.160777	0.766662	1	17.081	19.435	14.7271	0.757764	-0.400179	0.49676	0.811262	8072.39	5731.46	10413.3	1.81687	0.861455	0.00666815	0.022006
SP_0509	type I restriction-modification system%2C M subunit	24.4724	30.4294	15.537	0.51059	-0.969763	0.397745	0.94815	846.063	1085.22	487.329	0.449061	-1.15502	0.141201	0.357983	772.701	882.05	608.676	0.690069	-0.535187	0.660167	0.956218	17.8768	13.9413	21.8122	1.56458	0.645772	0.359477	0.699227	6386.27	5088.65	7683.89	1.51001	0.594554	0.0655522	0.137489
SP_0510	type I restriction-modification system%2C R subunit	40.6489	46.9304	31.2267	0.665383	-0.587743	0.542148	0.985837	1346.9	1593.44	977.092	0.613199	-0.705574	0.290617	0.537018	1611.14	1874.18	1216.58	0.649128	-0.623424	0.412361	0.825973	34.3468	35.0305	33.6631	0.960965	-0.0574437	0.863656	1	11033.8	10791.7	11276	1.04488	0.0633331	0.843915	0.91975
SP_0511	hypothetical protein	NA	NA	NA	NA	NA	NA	NA	0.744695	1.24116	0	0	-Inf	1	1	1.82173	3.03622	0	0	-Inf	1	1	NA	NA	NA	NA	NA	NA	NA	13.0133	17.2326	8.79392	0.510307	-0.970563	0.118141	0.221343
SP_0512	hypothetical protein	NA	NA	NA	NA	NA	NA	NA	1.37711	2.29518	0	0	-Inf	1	1	1.29471	2.15785	0	0	-Inf	1	1	NA	NA	NA	NA	NA	NA	NA	14.2343	12.2258	16.2428	1.32857	0.409875	0.524647	0.668693
SP_0513	hypothetical protein	NA	NA	NA	NA	NA	NA	NA	0.174119	0.290199	0	0	-Inf	1	1	0.180329	0.300548	0	0	-Inf	1	1	NA	NA	NA	NA	NA	NA	NA	1.89629	1.7308	2.06178	1.19123	0.252451	1	1
SP_0514	hypothetical protein	NA	NA	NA	NA	NA	NA	NA	2.16757	3.61262	0	0	-Inf	1	1	2.57762	4.29604	0	0	-Inf	1	1	0.137851	0.275702	0	0	-Inf	1	1	25.1311	24.6385	25.6237	1.03999	0.0565662	0.925601	0.967142
SP_0515	heat-inducible transcription repressor	60.1976	81.3839	28.4181	0.349186	-1.51793	0.0351408	0.336439	10613.3	17092.8	894.097	0.0523085	-4.25681	9.60123e-18	6.2528e-16	3369.48	4868.37	1121.16	0.230294	-2.11845	0.000102282	0.00227305	67.1025	75.764	58.4411	0.771358	-0.374528	0.515524	0.827731	74569.3	27977	121162	4.33076	2.11462	1.71098e-07	2.2339e-06
SP_0516	heat shock protein GrpE	33.5506	47.6557	12.3929	0.26005	-1.94314	0.0231529	0.258771	7665.45	12515.8	389.907	0.0311531	-5.00448	1.34236e-23	1.47236e-21	2251.69	3426.86	488.925	0.142675	-2.8092	2.82699e-06	0.000100094	48.4647	62.7023	34.227	0.545865	-0.873385	0.124949	0.398588	54203.7	19737.2	88670.1	4.49253	2.16753	1.58341e-08	2.71126e-07
SP_0517	molecular chaperone DnaK	206.934	309.339	53.3264	0.172388	-2.53627	9.80358e-05	0.00431813	65271.3	107672	1670.28	0.0155126	-6.01041	4.26208e-10	1.23364e-08	11288.2	17425.4	2082.39	0.119503	-3.06488	3.77426e-09	1.83359e-07	265.027	308.101	221.953	0.720389	-0.473151	0.330613	0.666856	431871	100596	763146	7.58625	2.92339	5.55157e-07	6.55211e-06
SP_0518	hypothetical protein	9.06908	14.8302	0.42734	0.0288155	-5.11701	0.00589241	0.104753	1135.97	1884.32	13.4451	0.00713523	-7.13082	1.03417e-14	5.25663e-13	376.504	616.267	16.8595	0.0273574	-5.19192	0.000150797	0.00305839	10.6375	10.6347	10.6404	1.00054	0.000775866	1	1	8452.12	3563.39	13340.9	3.74387	1.90453	5.99205e-09	1.11762e-07
SP_0519	molecular chaperone DnaJ	63.7942	83.1453	34.7676	0.418154	-1.25789	0.089771	0.556523	7328.76	11489.8	1087.12	0.0946161	-3.40177	9.70529e-14	4.30337e-12	2495.64	3257.84	1352.35	0.415106	-1.26845	0.0262041	0.18537	59.3442	59.0586	59.6298	1.00967	0.0138858	0.969192	1	50058.1	18807	81309.3	4.32334	2.11215	1.90115e-08	3.15199e-07
SP_0520	hypothetical protein	14.9235	17.1395	11.5994	0.67676	-0.563283	0.512742	0.983925	211.55	110.621	362.944	3.28098	1.71413	0.14722	0.366556	410.018	382.098	451.898	1.18268	0.242056	0.70322	0.981868	9.14009	5.94218	12.338	2.07634	1.05404	0.137677	0.420507	1488.01	2193.68	782.339	0.356633	-1.48749	4.79827e-05	0.000328642
SP_0521	HIT family protein	6.40586	8.11239	3.84606	0.474097	-1.07675	0.562733	0.986362	140.186	152.973	121.006	0.791026	-0.338202	1	1	358.999	497.174	151.735	0.305196	-1.71219	0.159988	0.532188	7.19537	8.55935	5.83139	0.681289	-0.553662	0.61526	0.89416	1968.2	2855.14	1081.26	0.378706	-1.40085	0.000113084	0.000700985
SP_0522	ABC transporter ATP-binding protein	19.5662	23.0255	14.3771	0.6244	-0.679459	0.539658	0.985837	568.036	647.084	449.465	0.694601	-0.525744	0.629772	0.841851	1034.77	1351.96	558.984	0.413461	-1.27418	0.119616	0.448614	20.1208	23.7146	16.5269	0.696907	-0.520962	0.405945	0.74352	6175.53	7775.45	4575.62	0.58847	-0.76496	0.0177097	0.0486144
SP_0523	ABC transporter permease	75.9943	92.5712	51.1289	0.552319	-0.856426	0.213924	0.826881	2371.51	2887.26	1597.89	0.553429	-0.85353	0.0927029	0.272103	2682.31	3146.26	1986.39	0.63135	-0.663487	0.262849	0.671262	60.9782	55.5107	66.4457	1.19699	0.259411	0.638174	0.905459	19273.1	18104	20442.3	1.12916	0.175248	0.577517	0.715887
SP_0524	BlpT protein%2C fusion	3.5101	5.13793	1.06835	0.207934	-2.2658	0.399597	0.94815	40.3604	44.8589	33.6127	0.749297	-0.41639	1	1	405.89	648.384	42.1487	0.0650059	-3.94329	0.00103305	0.014781	6.69978	9.70692	3.69265	0.380414	-1.39436	0.158714	0.456123	2014.34	3710.64	318.037	0.0857096	-3.5444	3.33132e-19	1.74549e-17
SP_0525	BlpS protein	9.53779	12.8235	4.60925	0.359438	-1.47618	0.268638	0.869818	148.567	151.849	143.644	0.945964	-0.0801424	1	1	421.802	584.395	177.912	0.304437	-1.71578	0.111684	0.433659	9.75456	10.287	9.22209	0.896478	-0.157659	0.994531	1	2215.54	3358.01	1073.08	0.319558	-1.64585	6.94076e-06	6.16989e-05
SP_0526	response regulator BlpR	7.87331	12.2675	1.28202	0.104505	-3.25835	0.0707314	0.49594	378.516	603.97	40.3352	0.0667835	-3.90437	0.000482371	0.00422378	847.555	1378.87	50.5785	0.036681	-4.76882	1.15782e-06	4.56356e-05	17.554	26.3009	8.80721	0.334864	-1.57835	0.0150948	0.0992831	6108.21	7943.13	4273.3	0.537987	-0.894357	0.00614441	0.0206698
SP_0527	sensor histidine kinase BlpH	81.9275	119.371	25.7627	0.215821	-2.21209	0.0010009	0.0270816	1242.62	1533.34	806.558	0.526015	-0.926823	0.16514	0.395744	1810.19	2347.01	1004.95	0.428184	-1.2237	0.0616661	0.306715	63.8219	41.9052	85.7386	2.04601	1.03281	0.0418688	0.206754	12183.2	13520.3	10846.1	0.802211	-0.317946	0.298647	0.447542
SP_0528	peptide pheromone BlpC	0.85468	0	2.1367	Inf	Inf	0.492249	0.972228	30.9697	6.79928	67.2253	9.88712	3.30555	0.14482	0.362746	43.7962	16.7953	84.2975	5.0191	2.32743	0.227792	0.62778	0.288405	0.57681	0	0	-Inf	0.669139	0.913659	72.156	96.0854	48.2265	0.501913	-0.99449	0.0214887	0.0564654
SP_0529	BlpC ABC transporter	10.6686	10.618	10.7447	1.01193	0.0171152	0.997858	1	250.738	193.86	336.054	1.73348	0.793674	0.400245	0.654705	514.448	578.627	418.179	0.722709	-0.468512	0.747089	0.996979	9.70508	11.7953	7.61484	0.645581	-0.631329	0.448078	0.775558	2346.47	3316.7	1376.24	0.414942	-1.26902	0.000478107	0.00244197
SP_0531	bacteriocin BlpI	10.8328	16.6301	2.1367	0.128484	-2.96034	0.0345362	0.336439	35.5588	14.4478	67.2253	4.65299	2.21816	0.234913	0.473461	477.357	739.397	84.2975	0.114008	-3.13279	0.0038359	0.0433146	12.6724	13.3811	11.9638	0.894081	-0.161522	0.985473	1	2154.09	4206.19	101.996	0.0242491	-5.36592	1.3226e-35	3.947e-33
SP_0532	bacteriocin BlpJ	11.4831	9.59463	14.3159	1.49207	0.577319	0.558873	0.986362	200.469	33.8416	450.41	13.3093	3.73437	0.0166564	0.0790705	317.797	153.133	564.793	3.68824	1.88293	0.0949249	0.393449	4.29344	1.70779	6.87909	4.02806	2.01009	0.107564	0.363742	558.858	878.259	239.456	0.272649	-1.87488	1.58294e-06	1.67009e-05
SP_0533	bacteriocin BlpK	8.04597	7.28474	9.18781	1.26124	0.334845	0.755985	1	149.142	55.8581	289.069	5.17506	2.37157	0.0854519	0.25884	202.517	95.8758	362.479	3.78071	1.91866	0.131412	0.472496	4.45629	3.69681	5.21576	1.41088	0.496598	0.776875	0.976021	473.487	551.267	395.707	0.717814	-0.478317	0.22265	0.356683
SP_0534	hypothetical protein	1.93607	1.94476	1.92303	0.988828	-0.0162081	1	1	26.1543	3.25524	60.5028	18.5863	4.21616	0.104849	0.293294	35.7608	9.0228	75.8677	8.40845	3.07184	0.170853	0.55018	0.837054	0.275702	1.39841	5.07216	2.3426	0.377441	0.714926	37.4282	51.8399	23.0165	0.443992	-1.17139	0.0194801	0.0521049
SP_0535	hypothetical protein	0.85468	0	2.1367	Inf	Inf	0.492249	0.972228	27.8412	1.58519	67.2253	42.4085	5.40628	0.0585137	0.198281	57.5997	39.8012	84.2975	2.11796	1.08268	0.445721	0.847236	0.277084	0.554169	0	0	-Inf	0.666593	0.913659	119.397	227.603	11.1915	0.0491709	-4.34605	2.30273e-18	1.12246e-16
SP_0536	immunity protein BlpL	3.92759	1.11258	8.1501	7.3254	2.87291	0.20027	0.805333	120.498	31.132	254.548	8.1764	3.03147	0.0846246	0.257081	266.149	232.798	316.175	1.35815	0.441645	0.617571	0.944243	2.84144	4.88742	0.795465	0.162758	-2.6192	0.0839523	0.322949	779.503	1338.28	220.722	0.164929	-2.60008	4.64736e-11	1.18394e-09
SP_0537	IS1381 transposase protein A	NA	NA	NA	NA	NA	NA	NA	1.55365	2.58942	0	0	-Inf	1	1	2.54493	4.24156	0	0	-Inf	1	1	NA	NA	NA	NA	NA	NA	NA	21.3083	24.2863	18.3304	0.754763	-0.405904	0.477987	0.625508
SP_0538	IS1381 transposase protein B	1.02039	1.70065	0	0	-Inf	0.494722	0.972228	0.745613	1.24269	0	0	-Inf	1	1	0.623216	1.03869	0	0	-Inf	1	1	0.610172	0	1.22034	Inf	Inf	0.259579	0.592807	7.36686	5.95488	8.77885	1.47423	0.55996	0.467605	0.61862
SP_0539	bacteriocin BlpM	NA	NA	NA	NA	NA	NA	NA	0.576341	0.960568	0	0	-Inf	1	1	0.590854	0.984757	0	0	-Inf	1	1	NA	NA	NA	NA	NA	NA	NA	6.13782	5.50697	6.76868	1.22911	0.297617	0.790883	0.884451
SP_0540	BlpN protein	NA	NA	NA	NA	NA	NA	NA	3.24492	5.4082	0	0	-Inf	0.938965	1	0.713695	1.18949	0	0	-Inf	1	1	NA	NA	NA	NA	NA	NA	NA	22.5506	6.84202	38.2591	5.59179	2.48331	1.31662e-05	0.000106441
SP_0541	bacteriocin BlpO	NA	NA	NA	NA	NA	NA	NA	3.74156	6.23593	0	0	-Inf	0.834334	0.97632	1.03498	1.72497	0	0	-Inf	1	1	NA	NA	NA	NA	NA	NA	NA	27.0038	9.92817	44.0795	4.43984	2.15051	6.00153e-05	0.000401833
SP_0542	hypothetical protein	NA	NA	NA	NA	NA	NA	NA	1.42893	2.38154	0	0	-Inf	1	1	1.40326	2.33877	0	0	-Inf	1	1	NA	NA	NA	NA	NA	NA	NA	15.1991	13.4709	16.9273	1.25658	0.329502	0.551173	0.690702
SP_0543	hypothetical protein	11.5565	6.56269	19.0473	2.90236	1.53723	0.200247	0.805333	244.491	9.22062	597.397	64.7892	6.01768	0.0010082	0.00805011	416.403	196.609	746.093	3.7948	1.92402	0.0776234	0.345442	5.08324	5.4587	4.70778	0.862436	-0.213511	0.867058	1	599.263	1133.29	65.2343	0.0575618	-4.11875	9.7748e-22	6.80652e-20
SP_0544	immunity protein BlpX	13.6232	12.4287	15.4149	1.24026	0.310645	0.822751	1	213.052	33.0111	483.114	14.6349	3.87134	0.0163769	0.0782597	356.676	192.602	602.787	3.1297	1.64603	0.130503	0.471366	5.49934	2.06853	8.93014	4.31714	2.11008	0.0378689	0.196515	669.61	1105.54	233.676	0.211368	-2.24217	1.09181e-08	1.96619e-07
SP_0545	immunity protein BlpY	22.1019	14.0041	34.2485	2.4456	1.29019	0.183031	0.787244	507.556	130.649	1072.92	8.21219	3.03777	0.00715308	0.0401153	748.978	356.331	1337.95	3.75479	1.90873	0.0435485	0.250736	7.749	5.43883	10.0592	1.84951	0.887143	0.302434	0.643892	1485.21	2043.64	926.775	0.453493	-1.14085	0.00200194	0.00831694
SP_0546	hypothetical protein	10.1723	2.70917	21.367	7.88693	2.97946	0.0283733	0.295269	313.453	74.2536	672.253	9.05347	3.17847	0.0128456	0.0656131	418.817	136.046	842.975	6.19627	2.6314	0.0276878	0.190262	1.39755	0.852513	1.94258	2.27866	1.18818	0.620317	0.897173	653.253	779.735	526.771	0.675577	-0.565808	0.138696	0.249773
SP_0547	hypothetical protein	28.4825	15.0744	48.5948	3.22367	1.68871	0.0495836	0.411496	712.536	169.708	1526.78	8.99651	3.16937	0.00137771	0.0104027	911.559	245.204	1911.09	7.79387	2.96234	0.00429276	0.0474475	6.97639	3.13435	10.8184	3.45157	1.78725	0.052685	0.236711	1302.64	1402.35	1202.94	0.857799	-0.221289	0.553853	0.692814
SP_0548	hypothetical protein	0.170936	0	0.42734	Inf	Inf	0.971592	1	5.64868	0.451094	13.4451	29.8054	4.8975	0.0053124	0.0319972	6.92222	0.297373	16.8595	56.6948	5.82514	0.00166666	0.0223183	NA	NA	NA	NA	NA	NA	NA	2.45829	1.7105	3.20607	1.87434	0.906386	0.471483	0.619672
SP_0549	hypothetical protein	47.3685	48.1583	46.1837	0.959	-0.060398	0.82339	1	989.12	685.165	1445.05	2.10906	1.0766	0.103661	0.292198	1510.77	1318.51	1799.16	1.36454	0.448414	0.434294	0.83926	28.2253	21.8239	34.6267	1.58664	0.665973	0.187437	0.501794	6185.89	7526.87	4844.9	0.64368	-0.635585	0.0487743	0.107592
SP_0550	tRNA (guanine-N(7)-)-methyltransferase	30.0447	18.9597	46.6724	2.46167	1.29964	0.123678	0.652843	970.424	646.253	1456.68	2.25404	1.17251	0.0973502	0.281384	1499.2	1293.52	1807.71	1.39751	0.482859	0.439768	0.841277	17.0184	20.4261	13.6108	0.666343	-0.585663	0.370582	0.714284	5994.58	7416.37	4572.79	0.616581	-0.697637	0.0317864	0.076765
SP_0552	hypothetical protein	26.3451	7.92997	53.9677	6.80554	2.76671	0.0021514	0.0503056	1040.79	611.174	1685.21	2.75733	1.46327	0.0402861	0.151545	1258.53	702.444	2092.67	2.97913	1.57489	0.0493051	0.267396	10.0943	14.4982	5.69036	0.392486	-1.34929	0.0914449	0.333986	4177.93	4028.96	4326.9	1.07395	0.102927	0.77044	0.869033
SP_0553	transcription elongation factor NusA	53.7533	35.0108	81.867	2.33834	1.22548	0.0760514	0.511622	1993.72	1615.12	2561.61	1.58602	0.665409	0.167142	0.398084	2293.21	1695.73	3189.42	1.88086	0.911389	0.107134	0.422271	27.2963	29.4684	25.1243	0.852585	-0.230084	0.710859	0.935109	10581.9	9725.98	11437.9	1.17601	0.233904	0.460238	0.610839
SP_0554	hypothetical protein	6.1415	4.21228	9.03531	2.14499	1.10097	0.539463	0.985837	283.198	283.815	282.274	0.99457	-0.00785494	0.907629	1	297.967	262.783	350.741	1.33472	0.416534	0.622448	0.944243	3.91975	4.81397	3.02553	0.62849	-0.670039	0.609519	0.889456	1758.4	1507.84	2008.96	1.33234	0.413963	0.259864	0.402414
SP_0555	hypothetical protein	4.4787	4.75798	4.05978	0.853257	-0.228947	1	1	203.876	255.222	126.856	0.497041	-1.00856	0.489937	0.740413	212.915	249.749	157.664	0.631291	-0.663622	0.739283	0.994408	3.81713	4.22004	3.41421	0.809047	-0.305705	0.853531	1	1619.13	1432.89	1805.37	1.25995	0.333366	0.369734	0.525887
SP_0556	translation initiation factor IF-2	249.53	197.876	327.011	1.6526	0.72474	0.189653	0.792896	9195.78	8513.58	10219.1	1.20033	0.263427	0.499145	0.749436	11530.4	10749	12702.5	1.18173	0.240904	0.571419	0.921909	172.51	203.064	141.955	0.699064	-0.516504	0.312297	0.656133	61129.5	61955.7	60303.2	0.973328	-0.0390028	0.912869	0.960666
SP_0557	ribosome-binding factor A	38.2544	36.4682	40.9336	1.12245	0.166645	1	1	781.655	449.761	1279.5	2.84484	1.50835	0.05485	0.19083	1181.6	908.699	1590.96	1.75081	0.808024	0.25313	0.659338	21.6911	17.1469	26.2353	1.53003	0.613564	0.218542	0.546783	4216.67	5246.97	3186.36	0.607276	-0.719575	0.0346851	0.082151
SP_0558	hypothetical protein	NA	NA	NA	NA	NA	NA	NA	4.63797	7.72996	0	0	-Inf	0.674502	0.876348	4.36289	7.27149	0	0	-Inf	0.882073	1	NA	NA	NA	NA	NA	NA	NA	47.9525	41.258	54.6469	1.32452	0.405468	0.387442	0.540034
SP_0559	hypothetical protein	NA	NA	NA	NA	NA	NA	NA	0.572693	0.954488	0	0	-Inf	1	1	1.03119	1.71865	0	0	-Inf	1	1	NA	NA	NA	NA	NA	NA	NA	8.2702	9.77742	6.76297	0.691693	-0.531796	0.47965	0.625508
SP_0560	hypothetical protein	NA	NA	NA	NA	NA	NA	NA	1.91296	3.18827	0	0	-Inf	1	1	2.13252	3.5542	0	0	-Inf	1	1	NA	NA	NA	NA	NA	NA	NA	21.4929	20.3724	22.6134	1.11	0.150562	0.814444	0.898296
SP_0561	hypothetical protein	4.74056	4.4821	5.12824	1.14416	0.194289	0.92636	1	142.929	132.399	158.724	1.19883	0.261627	0.84036	0.980146	216.991	231.778	194.811	0.840508	-0.250667	0.921475	1	3.14904	3.08907	3.20901	1.03883	0.0549556	1	1	1133.32	1329.93	936.707	0.704329	-0.505679	0.16415	0.284578
SP_0562	hypothetical protein	20.7509	25.6309	13.4309	0.524011	-0.93233	0.436	0.972228	595.748	713.45	419.195	0.58756	-0.767191	0.404414	0.656897	853.675	1075.98	520.223	0.483489	-1.04844	0.235126	0.637313	18.273	18.1669	18.3791	1.01168	0.0167548	0.978687	1	5605.89	6165.94	5045.84	0.81834	-0.289228	0.376402	0.530996
SP_0563	hypothetical protein	2.39136	0.566882	5.12808	9.04612	3.1773	0.306309	0.883029	95.7137	51.9623	161.341	3.10496	1.63457	0.231788	0.471725	149.351	114.042	202.314	1.77404	0.827036	0.431614	0.838613	0.766116	1.12545	0.406781	0.361438	-1.46818	0.677485	0.916401	510.454	654.465	366.443	0.559913	-0.836726	0.0283059	0.0700604
SP_0564	hypothetical protein	17.3963	17.1501	17.7655	1.03588	0.0508569	0.88707	1	343.217	202.981	553.573	2.72722	1.44743	0.172341	0.402108	576.695	504.151	685.51	1.35973	0.443322	0.585115	0.931636	9.72419	7.10133	12.347	1.73869	0.798004	0.230344	0.565525	2162.72	2889.79	1435.65	0.496801	-1.00926	0.00525325	0.0182293
SP_0565	hypothetical protein	4.30218	3.1614	6.01335	1.90212	0.927605	0.680115	0.989377	156.507	135.382	188.194	1.3901	0.475184	0.598346	0.819876	202.918	181.945	234.379	1.28819	0.365341	0.660197	0.956218	3.27477	4.28244	2.26709	0.529393	-0.91759	0.516359	0.827731	1000.97	1044.03	957.918	0.917519	-0.12419	0.724305	0.834109
SP_0566	acetyltransferase	3.63957	1.01911	7.57026	7.42828	2.89303	0.24382	0.853021	134.563	68.066	234.307	3.44235	1.78339	0.257759	0.501753	174.697	99.4432	287.578	2.89188	1.53201	0.299553	0.724267	0.941073	1.15086	0.73129	0.635431	-0.654193	0.974125	1	527.557	572.86	482.254	0.841835	-0.248391	0.506791	0.652333
SP_0567	hypothetical protein	6.98276	6.95744	7.02074	1.0091	0.0130658	0.99087	1	187.499	166.904	218.391	1.30849	0.387898	0.700906	0.89528	199.627	152.824	269.832	1.76564	0.820187	0.486348	0.875092	3.78002	2.5603	4.99973	1.95279	0.965536	0.39073	0.726781	1030.19	878.21	1182.17	1.34611	0.428794	0.246277	0.385373
SP_0568	valyl-tRNA synthetase	159.956	189.223	116.055	0.613326	-0.705273	0.279037	0.869818	6041.71	7658.08	3617.16	0.472332	-1.08213	0.0126079	0.0648761	4793.26	5001.66	4480.66	0.895835	-0.158694	0.793113	1	112.427	89.1497	135.705	1.52222	0.606173	0.273748	0.607417	41577.3	28832.5	54322.1	1.88406	0.913842	0.00934341	0.0287458
SP_0569	type II DNA modification methyltransferase	1.17215	0	2.93037	Inf	Inf	0.378572	0.932039	56.258	32.7154	91.5717	2.79904	1.48493	0.360707	0.613644	78.4367	54.8467	113.822	2.07527	1.0533	0.464606	0.865461	0.139233	0.278466	0	0	-Inf	1	1	273.06	314.964	231.157	0.733914	-0.446318	0.238677	0.376016
SP_0570	hypothetical protein	31.0415	33.4819	27.3808	0.817778	-0.290219	0.709043	0.997547	710.247	614.766	853.47	1.38829	0.473305	0.510383	0.757826	961.408	897.45	1057.35	1.17817	0.236543	0.714636	0.985705	18.7046	13.3733	24.0359	1.79731	0.845836	0.163173	0.462687	4756.23	5161.15	4351.32	0.843091	-0.246239	0.457063	0.607769
SP_0571	cell filamentation protein Fic-like protein	26.0186	30.0555	19.9632	0.66421	-0.59029	0.58955	0.986362	773.103	872.944	623.342	0.714069	-0.485865	0.584554	0.811599	969.177	1099.29	774.002	0.704091	-0.506166	0.601686	0.939126	19.6012	17.6469	21.5555	1.22149	0.288641	0.699544	0.927341	6253.26	6324.02	6182.5	0.977622	-0.032652	0.913427	0.960666
SP_0573	hypothetical protein	0.341872	0	0.85468	Inf	Inf	0.72306	1	22.1915	19.0591	26.8901	1.41088	0.496599	0.724786	0.908562	28.0578	24.2837	33.719	1.38855	0.473574	0.743701	0.995814	NA	NA	NA	NA	NA	NA	NA	136.795	138.841	134.748	0.970524	-0.0431638	0.911568	0.959934
SP_0574	hypothetical protein	1.17861	1.67946	0.42734	0.25445	-1.97454	0.83939	1	60.5329	91.9247	13.4451	0.146262	-2.77338	0.257627	0.501753	65.4285	97.8079	16.8595	0.172374	-2.53639	0.326246	0.744204	1.59149	1.98073	1.20225	0.606972	-0.720299	0.747279	0.958301	605.66	561.032	650.287	1.15909	0.212993	0.561142	0.700255
SP_0575	helicase	3.30786	4.37352	1.70936	0.390843	-1.35534	0.597867	0.986362	131.152	182.732	53.7802	0.294311	-1.76458	0.306416	0.553354	101.089	123.522	67.438	0.545958	-0.873139	0.809927	1	2.42813	1.70779	3.14847	1.84359	0.882519	0.522158	0.83063	999.315	705.908	1292.72	1.83129	0.872862	0.01756	0.0483526
SP_0576	transcription antiterminator Lict	6.06312	2.88099	10.8363	3.76132	1.91124	0.326827	0.89999	141.945	11.4484	337.689	29.4966	4.88248	0.0218722	0.0971559	202.908	59.3665	418.219	7.0447	2.81654	0.0795888	0.350023	1.6141	1.15362	2.07457	1.79831	0.846643	0.624388	0.897173	211.462	341.976	80.9469	0.236703	-2.07885	5.80767e-07	6.77778e-06
SP_0577	PTS system beta-glucosides-specific transporter subunit IIABC	8.04348	2.82382	15.873	5.6211	2.49085	0.091591	0.562374	227.291	49.5469	493.906	9.96846	3.31737	0.0351257	0.136571	309.566	108.951	610.489	5.60335	2.48629	0.0734475	0.335737	1.60912	1.19338	2.02486	1.69675	0.762772	0.788808	0.983198	488.405	626.41	350.401	0.55938	-0.838099	0.0306164	0.0746298
SP_0578	6-phospho-beta-glucosidase	10.6443	4.49269	19.8716	4.4231	2.14506	0.089172	0.556523	291.961	73.2927	619.962	8.45872	3.08044	0.0265205	0.111991	383.879	127.157	768.961	6.04732	2.5963	0.0465527	0.259056	2.60795	1.99784	3.21805	1.61077	0.687747	0.748014	0.958301	625.265	731.956	518.575	0.708478	-0.497205	0.195778	0.32433
SP_0579	phenylalanyl-tRNA synthetase subunit alpha	27.1859	15.3142	44.9934	2.93801	1.55484	0.0741301	0.506299	716.263	256.203	1406.35	5.48922	2.4566	0.00867579	0.0475698	941.867	404.029	1748.62	4.32797	2.11369	0.0244439	0.177921	9.44339	7.89474	10.992	1.39232	0.477494	0.592457	0.879042	2068.85	2322.8	1814.9	0.78134	-0.355977	0.312438	0.46126
SP_0580	acetyltransferase	10.5345	6.16156	17.0939	2.77428	1.47212	0.234293	0.843855	319.26	177.054	532.57	3.00795	1.58878	0.150725	0.371421	389.101	208.919	659.374	3.15612	1.65815	0.14525	0.495375	3.7913	3.17134	4.41125	1.39097	0.476095	0.804979	0.990348	1227.13	1201.24	1253.03	1.04312	0.0608985	0.884595	0.938507
SP_0581	phenylalanyl-tRNA synthetase subunit beta	75.9403	78.0532	72.7709	0.932325	-0.101095	0.915122	1	1991.59	1803.77	2273.3	1.26031	0.333773	0.466102	0.716182	2725.39	2659.33	2824.48	1.0621	0.086924	0.799547	1	48.6189	41.2129	56.025	1.3594	0.442974	0.416288	0.755953	14045.4	15306.2	12784.6	0.835258	-0.259706	0.388748	0.540675
SP_0582	hypothetical protein	13.9889	17.5966	8.57739	0.487446	-1.03669	0.409513	0.955657	333.634	376.813	268.865	0.713523	-0.486968	0.785	0.944539	760.536	1043.87	335.536	0.321435	-1.6374	0.0720508	0.334476	16.5393	20.446	12.6327	0.617857	-0.694656	0.311419	0.655006	4309.32	5952.15	2666.5	0.447989	-1.15846	0.000645959	0.00320525
SP_0584	transcriptional regulator	2.55599	0.556291	5.55553	9.98673	3.32001	0.275563	0.869818	71.919	4.50401	173.042	38.4194	5.26376	0.0507661	0.18024	99.844	23.6257	214.171	9.0652	3.18034	0.123269	0.456185	0.348038	0.298344	0.397732	1.33313	0.414821	1	1	84.0314	136.262	31.8011	0.233382	-2.09924	3.16193e-06	3.07222e-05
SP_0585	5-methyltetrahydropteroyltriglutamate-- homocysteine S-methyltransferase	14.1885	20.2695	5.06712	0.249988	-2.00007	0.0922895	0.562374	106.271	71.8351	157.925	2.19844	1.13648	0.403868	0.656897	163.744	142.495	195.618	1.37281	0.457133	0.658504	0.956218	8.87877	3.19675	14.5608	4.55488	2.18741	0.00802689	0.0604861	663.295	818.351	508.239	0.621053	-0.687213	0.0651872	0.137136
SP_0586	5%2C10-methylenetetrahydrofolate reductase	13.802	20.8666	3.20505	0.153597	-2.70277	0.0471439	0.404029	85.4721	75.2282	100.838	1.34043	0.422693	0.622316	0.836988	106.37	92.9852	126.446	1.35985	0.443451	0.623831	0.944243	8.05558	1.15086	14.9603	12.9993	3.70036	0.000259873	0.00397918	533.447	533.729	533.164	0.998942	-0.00152764	0.986032	1
SP_0587	hypothetical protein	NA	NA	NA	NA	NA	NA	NA	0.407962	0.679937	0	0	-Inf	1	1	0.490816	0.818027	0	0	-Inf	1	1	NA	NA	NA	NA	NA	NA	NA	4.77406	4.73866	4.80945	1.01494	0.0213929	1	1
SP_0588	polynucleotide phosphorylase	190.449	190.736	190.017	0.996231	-0.00544759	1	1	4443.31	3458.55	5920.44	1.71183	0.775536	0.105899	0.294259	7140.84	7014.29	7330.67	1.04511	0.0636496	0.880194	1	134.397	131.963	136.831	1.03689	0.0522637	0.938481	1	32396.5	40313.2	24479.9	0.607243	-0.719655	0.0331998	0.0793528
SP_0589	serine acetyltransferase	40.1283	35.5416	47.0083	1.32263	0.403406	0.597419	0.986362	1285.68	1166.71	1464.13	1.25493	0.327603	0.588263	0.814037	1768.17	1738.93	1812.03	1.04204	0.059406	0.898124	1	27.2877	29.076	25.4995	0.876994	-0.189361	0.744272	0.956065	9126.06	9992.35	8259.77	0.826609	-0.274723	0.379987	0.53381
SP_0590	acetyltransferase	77.5252	76.9705	78.3573	1.01802	0.0257616	0.972459	1	2007.37	1717.65	2441.95	1.42168	0.507601	0.336023	0.58673	2734.79	2541.65	3024.5	1.18997	0.250931	0.629118	0.945708	48.3234	41.4074	55.2394	1.33405	0.41581	0.448919	0.775558	13381.3	14601.3	12161.3	0.83289	-0.263802	0.39477	0.546504
SP_0591	cysteinyl-tRNA synthetase	142.17	187.704	73.8698	0.393544	-1.3454	0.038155	0.361327	3481.12	4263.95	2306.88	0.54102	-0.886245	0.0550813	0.190997	4011.33	4775.56	2864.98	0.599925	-0.737146	0.176519	0.557381	104.348	74.0227	134.673	1.81935	0.863421	0.109057	0.36749	28824.6	27446.9	30202.2	1.10039	0.138009	0.674525	0.797535
SP_0592	hypothetical protein	18.4726	20.8772	14.8657	0.712055	-0.48994	0.685869	0.989377	646.955	770.282	461.965	0.599734	-0.737604	0.360701	0.613644	657.647	716.056	570.034	0.796076	-0.329022	0.762826	1	12.7948	10.6203	14.9694	1.4095	0.495187	0.551613	0.852282	4779.18	4105.94	5452.43	1.32794	0.409189	0.224189	0.358629
SP_0593	hypothetical protein	99.5403	107.374	87.7893	0.817601	-0.290531	0.67507	0.989377	2747.6	2753.61	2738.58	0.99454	-0.00789816	1	1	3027.76	2782.09	3396.25	1.22076	0.287774	0.560959	0.921114	61.2172	45.3882	77.0462	1.6975	0.763407	0.155682	0.452482	17741.9	15986.6	19497.2	1.2196	0.286407	0.361453	0.516468
SP_0595	hypothetical protein	2.03504	1.11258	3.41872	3.07278	1.61955	0.622336	0.986362	72.589	49.2748	107.56	2.18287	1.12623	0.382817	0.63569	99.9167	76.6106	134.876	1.76054	0.816018	0.478635	0.873001	0.546904	0.298344	0.795465	2.66627	1.41482	0.839633	1	394.394	440.168	348.62	0.792018	-0.336396	0.389652	0.54094
SP_0596	hypothetical protein	0.340129	0.566882	0	0	-Inf	0.829618	1	4.16799	6.94665	0	0	-Inf	0.759089	0.93084	8.87706	14.7951	0	0	-Inf	0.470263	0.870179	0.341242	0.275702	0.406781	1.47544	0.561142	1	1	67.0076	84.9047	49.1105	0.578419	-0.789814	0.0709953	0.145544
SP_0598	hypothetical protein	NA	NA	NA	NA	NA	NA	NA	2.50326	4.1721	0	0	-Inf	1	1	4.07994	6.79991	0	0	-Inf	0.932238	1	NA	NA	NA	NA	NA	NA	NA	34.2569	39.0328	29.4809	0.755286	-0.404905	0.428132	0.580758
SP_0599	transmembrane protein Vexp1	1.73206	0.566882	3.47984	6.13856	2.6179	0.489016	0.972228	1583.67	2567.22	108.36	0.0422091	-4.5663	5.65607e-13	2.26678e-11	250.773	328.576	134.069	0.408029	-1.29325	0.341963	0.757583	2.88884	5.3709	0.406781	0.075738	-3.72284	0.0261925	0.150117	10016.8	1888.75	18144.8	9.60677	3.26405	2.94707e-22	2.28016e-20
SP_0600	ABC transporter ATP-binding protein	3.93816	2.6157	5.92186	2.26397	1.17885	0.627314	0.986362	1574.49	2501.53	183.943	0.0735322	-3.76548	2.67956e-10	7.86509e-09	287.162	327.38	226.836	0.692883	-0.529317	0.728053	0.991871	4.21002	6.54164	1.87841	0.287147	-1.80014	0.136966	0.419445	9788.45	1887.71	17689.2	9.37073	3.22816	7.65394e-22	5.51348e-20
SP_0601	transmembrane protein Vexp3	2.05123	0	5.12808	Inf	Inf	0.174303	0.767746	6353.41	10481.5	161.341	0.015393	-6.02158	1.0332e-29	1.43546e-27	908.677	1379.59	202.314	0.146648	-2.76957	0.00128284	0.0177474	11.3332	22.6665	0	0	-Inf	3.99863e-08	1.3427e-06	41031.6	7962	74101.3	9.30688	3.2183	1.20472e-17	5.13606e-16
SP_0603	DNA-binding response regulator VncR	9.14252	11.5542	5.525	0.478181	-1.06437	0.49407	0.972228	1682.15	2688.77	172.206	0.0640462	-3.96474	2.25808e-11	7.84305e-10	741.761	1094.05	213.324	0.194986	-2.35856	0.00773256	0.0762021	15.9315	23.572	8.29101	0.351731	-1.50746	0.026505	0.150536	12656.3	6301.03	19011.6	3.01722	1.59322	3.62045e-07	4.47522e-06
SP_0604	sensor histidine kinase VncS	34.8717	48.1888	14.8962	0.309121	-1.69376	0.0421506	0.385391	4881.89	7827.37	463.673	0.0592374	-4.07735	2.6978e-18	1.87407e-16	1953.14	2872.97	573.382	0.199578	-2.32497	0.000118858	0.00254247	43.3136	52.0249	34.6023	0.665109	-0.588337	0.288677	0.625882	35969.6	16554.4	55384.7	3.34562	1.74227	6.26038e-07	7.14641e-06
SP_0605	fructose-bisphosphate aldolase	492.675	491.416	494.562	1.0064	0.00920543	0.935477	1	19440.4	22107	15440.7	0.698453	-0.517766	0.369647	0.623256	22395	24545.2	19169.7	0.780997	-0.356612	0.559559	0.921114	395.761	438.524	352.998	0.804968	-0.312997	0.585533	0.876239	148776	140936	156616	1.11125	0.152184	0.745256	0.850733
SP_0606	oxidoreductase	5.26203	5.61586	4.73127	0.842484	-0.247279	1	1	85.1478	42.7588	148.731	3.47838	1.79842	0.221764	0.461234	165.414	151.489	186.301	1.2298	0.298425	0.672816	0.963505	2.8638	1.70503	4.02257	2.35924	1.23832	0.436353	0.774446	584.644	866.843	302.445	0.348904	-1.5191	7.47032e-05	0.000490739
SP_0607	amino acid ABC transporter permease	0.781446	0	1.95362	Inf	Inf	0.521491	0.985837	38.6911	24.1742	60.4664	2.50128	1.32267	0.504233	0.754358	39.4354	16.2499	74.2137	4.56703	2.19126	0.32968	0.75022	0.287023	0.574046	0	0	-Inf	0.668853	0.913659	131.881	92.5789	171.184	1.84906	0.886794	0.0326451	0.0782061
SP_0608	amino acid ABC transporter permease	NA	NA	NA	NA	NA	NA	NA	9.98975	16.6496	0	0	-Inf	0.538073	0.77548	5.91245	9.85409	0	0	-Inf	0.657943	0.956218	NA	NA	NA	NA	NA	NA	NA	87.2518	56.4466	118.057	2.09148	1.06452	0.012675	0.0370324
SP_0609	amino acid ABC transporter amino acid-binding protein	1.10936	0.566882	1.92308	3.39239	1.7623	0.7413	1	36.9627	21.8507	59.6306	2.72901	1.44838	0.462169	0.71422	36.2885	11.5697	73.3667	6.3413	2.66478	0.264402	0.672759	0.481857	0.556933	0.406781	0.730395	-0.453251	1	1	110.354	65.8805	154.827	2.35011	1.23273	0.0033483	0.0126485
SP_0610	amino acid ABC transporter ATP-binding protein	0.170936	0	0.42734	Inf	Inf	0.971592	1	13.2262	13.0802	13.4451	1.02789	0.0396869	1	1	13.0068	10.4383	16.8595	1.61516	0.691675	0.830198	1	NA	NA	NA	NA	NA	NA	NA	76.1354	59.6604	92.6105	1.5523	0.634403	0.140195	0.251604
SP_0611	single-stranded-DNA-specific exonuclease RecJ	63.4753	56.8302	73.4429	1.29232	0.369964	0.615724	0.986362	1763.39	1414.1	2287.33	1.61752	0.693786	0.224832	0.463796	2253.04	1867.99	2830.61	1.51533	0.599627	0.313102	0.736566	34.7564	28.7213	40.7916	1.42025	0.506149	0.35039	0.687116	10373	10749.1	9996.93	0.930022	-0.104664	0.734611	0.841339
SP_0612	hypothetical protein	NA	NA	NA	NA	NA	NA	NA	4.86046	8.10077	0	0	-Inf	0.643368	0.851288	4.06474	6.77456	0	0	-Inf	0.932238	1	NA	NA	NA	NA	NA	NA	NA	47.9122	38.6502	57.1742	1.47927	0.56489	0.224294	0.358629
SP_0613	metallo-beta-lactamase superfamily protein	206.146	230.187	170.084	0.738893	-0.436562	0.428407	0.967107	5516.02	5653.86	5309.27	0.939052	-0.0907223	0.898619	1	5879.51	5405.83	6590.03	1.21906	0.285768	0.534832	0.908345	129.592	93.8573	165.326	1.76146	0.816773	0.111886	0.373031	35537.2	31065.4	40008.9	1.28789	0.365012	0.279984	0.425681
SP_0614	tributyrin esterase	28.4514	34.0491	20.0547	0.588994	-0.763676	0.440647	0.972228	616.26	609.286	626.721	1.02862	0.0407037	0.865667	0.998368	763.84	753.704	779.044	1.03362	0.0477071	0.859642	1	19.7335	15.0414	24.4256	1.62389	0.699458	0.278722	0.611196	4317.92	4328.35	4307.49	0.99518	-0.00697044	0.99214	1
SP_0615	beta-lactam resistance factor	54.9093	50.4291	61.6297	1.22211	0.28937	0.694396	0.994622	1823.37	1758.76	1920.28	1.09184	0.126758	0.803548	0.954966	2216.95	2109.72	2377.79	1.12706	0.172566	0.743367	0.995814	36.9752	37.7609	36.1896	0.958388	-0.0613181	0.926013	1	12284.3	12132.1	12436.5	1.02508	0.035742	0.917906	0.961614
SP_0616	beta-lactam resistance factor	58.1538	49.9962	70.3903	1.40791	0.493559	0.476323	0.972228	2070.32	1987.77	2194.16	1.10383	0.14252	0.764789	0.931218	2708.19	2701.38	2718.4	1.0063	0.0090639	1	1	40.974	46.082	35.8659	0.778305	-0.361592	0.508934	0.824111	14814.1	15559.8	14068.3	0.904144	-0.145375	0.644416	0.774957
SP_0617	hypothetical protein	22.3738	15.6984	32.3868	2.06306	1.04479	0.31624	0.893533	906.059	836.367	1010.6	1.20832	0.272997	0.642551	0.851061	1134.39	1054.8	1253.77	1.18864	0.249309	0.678816	0.967715	14.9311	18.5873	11.2749	0.606594	-0.721196	0.340262	0.677217	5980.35	6048.48	5912.22	0.977473	-0.0328717	0.93141	0.970642
SP_0618	excinuclease ABC subunit C	28.6054	31.0701	24.9082	0.801676	-0.318909	0.754673	1	1343.46	1720.49	777.924	0.452152	-1.14512	0.0608409	0.203519	1535.02	1914.21	966.233	0.504767	-0.98631	0.160919	0.533587	28.929	35.5585	22.2995	0.627121	-0.673183	0.238978	0.571042	11600.1	11017	12183.2	1.10586	0.145164	0.648121	0.775342
SP_0619	hypothetical protein	22.956	21.3085	25.4272	1.19329	0.254944	0.692304	0.992599	989.31	1120.76	792.132	0.70678	-0.500667	0.482074	0.732247	1033.5	1068.75	980.631	0.917549	-0.124142	0.941993	1	16.7172	18.1757	15.2586	0.839506	-0.252388	0.608842	0.889456	7041.03	6149.2	7932.85	1.29006	0.367441	0.258194	0.400718
SP_0620	amino acid ABC transporter amino acid-binding protein	0.512808	0	1.28202	Inf	Inf	0.639827	0.986362	18.8455	4.51911	40.3352	8.92548	3.15793	0.183265	0.417403	78.825	97.656	50.5785	0.517925	-0.949184	0.822619	1	1.01439	2.02878	0	0	-Inf	0.132586	0.412866	298.771	565.562	31.9803	0.0565461	-4.14443	3.47423e-20	2.13461e-18
SP_0621	hypothetical protein	2.22011	2.41817	1.92303	0.795242	-0.330534	0.977468	1	57.2744	55.1222	60.5028	1.09761	0.134368	0.777398	0.940823	57.4334	45.1438	75.8677	1.68058	0.74896	0.553128	0.921114	1.16885	0.596688	1.74101	2.91779	1.54488	0.441582	0.774692	325.526	260.337	390.715	1.5008	0.585735	0.124163	0.229662
SP_0622	nitroreductase	36.5379	45.044	23.7787	0.527898	-0.921669	0.249409	0.857646	1295.49	1662.9	744.384	0.447643	-1.15958	0.0688948	0.221569	1666.59	2159.39	927.392	0.42947	-1.21937	0.0727727	0.33495	33.0114	33.6568	32.366	0.961647	-0.0564204	1	1	12095.8	12413.2	11778.5	0.948868	-0.0757205	0.799986	0.889067
SP_0623	dipeptidase PepV	151.962	180.337	109.401	0.606647	-0.721072	0.276695	0.869818	7291.42	9874.61	3416.64	0.346003	-1.53114	0.000535511	0.00465002	8834.22	11894.7	4243.5	0.356756	-1.48699	0.0034116	0.0402646	169.619	209.853	129.385	0.616552	-0.697706	0.167905	0.472604	69184.6	68420.5	69948.8	1.02234	0.0318698	0.937987	0.974062
SP_0624	hypothetical protein	18.8399	15.242	24.2367	1.59013	0.669147	0.532043	0.985837	786.869	807.998	755.176	0.934627	-0.097538	0.954104	1	966.071	986.722	935.094	0.947677	-0.077532	0.996773	1	13.3901	15.8342	10.946	0.691284	-0.53265	0.456578	0.781619	5698.05	5672.64	5723.45	1.00896	0.0128652	0.971178	0.993045
SP_0626	branched-chain amino acid transport system II carrier protein	175.89	115.841	265.963	2.29592	1.19907	0.0548805	0.438581	3890.75	954.255	8295.49	8.69316	3.11988	1.1124e-06	1.90019e-05	6496.87	3970.95	10285.8	2.59025	1.37309	0.0167167	0.138029	77.1846	71.1156	83.2537	1.17068	0.227348	0.582044	0.874437	14883.8	23013	6754.67	0.293516	-1.76849	1.89087e-08	3.15199e-07
SP_0627	hypothetical protein	35.8337	26.6137	49.6636	1.86609	0.900019	0.240933	0.852947	2576.64	3259.38	1552.54	0.476331	-1.06996	0.0284965	0.118556	2924.1	3586.34	1930.73	0.538357	-0.893366	0.113536	0.436791	41.9465	64.797	19.0959	0.294704	-1.76266	0.0014042	0.0153502	21852.5	20624.7	23080.4	1.11907	0.1623	0.620602	0.754831
SP_0628	HIT family protein	8.63765	9.85807	6.80702	0.690502	-0.534283	0.825797	1	689.05	1006.72	212.541	0.211122	-2.24385	0.00481739	0.0297906	769.588	1106.71	263.903	0.238457	-2.0682	0.01854	0.149537	12.8796	18.7012	7.05798	0.377408	-1.4058	0.0450193	0.216963	6751.96	6375.34	7128.57	1.11815	0.16111	0.614329	0.749173
SP_0629	hypothetical protein	41.3866	37.4761	47.2524	1.26087	0.334415	0.59737	0.986362	2593.55	3339.71	1474.3	0.441447	-1.17969	0.0127027	0.0652033	2754.72	3372	1828.81	0.542351	-0.882702	0.112921	0.436791	42.0182	57.1647	26.8717	0.470075	-1.08904	0.0370174	0.194571	21543.2	19438.9	23647.4	1.2165	0.282737	0.37891	0.533026
SP_0630	50S ribosomal protein L11	223.778	134.442	357.782	2.66123	1.41209	0.0170247	0.220855	8134.7	6121.84	11154	1.822	0.865522	0.0737251	0.233146	12435.1	11510.9	13821.3	1.20072	0.263896	0.588348	0.933227	145.194	193.801	96.587	0.498383	-1.00467	0.0694152	0.290723	54785.7	66243.5	43328	0.654072	-0.612478	0.09568	0.186625
SP_0631	50S ribosomal protein L1	289.149	183.972	446.914	2.42925	1.28051	0.0423238	0.385391	10926.8	8923.38	13931.9	1.56129	0.642735	0.188642	0.422303	15439.2	14223.8	17262.3	1.21363	0.279324	0.573009	0.921909	198.087	263.84	132.334	0.501569	-0.99548	0.089035	0.328983	72641.5	82078.7	63204.2	0.770043	-0.376989	0.337595	0.491453
SP_0633	hypothetical protein	NA	NA	NA	NA	NA	NA	NA	11.2148	18.6913	0	0	-Inf	0.486263	0.736998	11.2611	18.7686	0	0	-Inf	0.57614	0.923852	0.137851	0.275702	0	0	-Inf	1	1	119.657	107.031	132.283	1.23592	0.305591	0.454336	0.605299
SP_0634	hypothetical protein	2.89768	3.83234	1.49569	0.390281	-1.35741	0.736005	1	55.2416	60.6976	47.0577	0.775282	-0.367207	1	1	92.2609	114.429	59.0082	0.515674	-0.955469	0.78819	1	3.20787	3.66864	2.7471	0.748806	-0.417337	0.775255	0.975352	541.911	655.288	428.534	0.653962	-0.612721	0.106729	0.203428
SP_0635	hypothetical protein	NA	NA	NA	NA	NA	NA	NA	1.1013	1.8355	0	0	-Inf	1	1	0.8499	1.4165	0	0	-Inf	1	1	NA	NA	NA	NA	NA	NA	NA	10.5408	8.09155	12.9901	1.60539	0.682927	0.302497	0.451683
SP_0636	ABC transporter ATP-binding protein	22.0165	28.8392	11.7825	0.40856	-1.29138	0.271938	0.869818	831.354	1140.28	367.959	0.32269	-1.63178	0.0259738	0.110694	1022.24	1399.08	456.98	0.32663	-1.61427	0.0439815	0.252411	22.9607	25.2516	20.6697	0.818549	-0.288859	0.544338	0.84676	8051.63	8034.62	8068.64	1.00423	0.0060958	0.986786	1
SP_0637	hypothetical protein	17.8944	16.739	19.6276	1.17257	0.229669	0.820795	1	766.559	871.073	609.788	0.700042	-0.514486	0.489297	0.739981	875.08	957.012	752.181	0.785968	-0.347458	0.704557	0.981868	13.3226	14.6381	12.0072	0.820268	-0.285833	0.653413	0.913659	5835.29	5503.22	6167.36	1.12068	0.164377	0.614148	0.749173
SP_0638	hypothetical protein	20.6732	27.6177	10.2563	0.371367	-1.42908	0.171023	0.763955	951.483	1372.43	320.065	0.233211	-2.10029	0.00222625	0.0156104	968.776	1349.88	397.125	0.294193	-1.76516	0.0294422	0.197554	21.484	23.1371	19.8309	0.857101	-0.222462	0.757742	0.965492	8743.87	7767.36	9720.39	1.25144	0.32359	0.29682	0.446989
SP_0639	hypothetical protein	0.333774	0.556291	0	0	-Inf	0.820493	1	137.793	229.655	0	0	-Inf	0.00166759	0.0121512	123.982	206.637	0	0	-Inf	0.00773329	0.0762021	3.49371	6.58968	0.397732	0.0603568	-4.05034	0.011447	0.0788112	1405.56	1186.26	1624.87	1.36975	0.453914	0.217133	0.349723
SP_0640	hypothetical protein	8.19684	10.8938	4.15133	0.381071	-1.39187	0.401026	0.948591	299.657	412.604	130.235	0.315642	-1.66364	0.154402	0.377297	337.918	454.726	162.706	0.357811	-1.48273	0.236292	0.639397	6.32971	4.83937	7.82005	1.61592	0.692358	0.472526	0.790573	2772.05	2620.45	2923.66	1.11571	0.157961	0.646972	0.774957
SP_0641	serine protease	1307.11	1733.22	667.944	0.385378	-1.37566	0.046362	0.399135	41121.6	54651.3	20827.1	0.381091	-1.39179	0.044862	0.165473	32878.3	37588.1	25813.7	0.686751	-0.542141	0.325992	0.744204	956.893	671.14	1242.65	1.85155	0.888731	0.0761194	0.309126	301381	215872	386889	1.79221	0.841743	0.098748	0.191536
SP_0645	PTS system transporter subunit IIA	27.9974	35.0833	17.3686	0.495065	-1.01431	0.319607	0.893533	782.411	942.213	542.708	0.575993	-0.795877	0.328565	0.578807	1438.05	1947.09	674.499	0.346415	-1.52943	0.0297443	0.198086	31.5047	37.8562	25.1532	0.664441	-0.589788	0.273877	0.607417	8952.75	11217.1	6688.42	0.596271	-0.74596	0.0194586	0.0521049
SP_0646	PTS system transporter subunit IIB	14.6481	20.7099	5.55553	0.268255	-1.89832	0.160703	0.740016	645.489	960.455	173.042	0.180166	-2.4726	0.00240321	0.0165837	592.431	844.604	214.171	0.253576	-1.97951	0.0368811	0.227483	13.7593	12.6938	14.8247	1.16786	0.223873	0.903756	1	5824.15	4834.06	6814.23	1.40963	0.495315	0.124231	0.229662
SP_0647	PTS system transporter subunit IIC	120.688	144.391	85.1332	0.589601	-0.762188	0.314661	0.890834	11269.3	17006.7	2663.25	0.1566	-2.67484	1.25294e-08	3.03621e-07	4237.45	4852.38	3315.06	0.683184	-0.549655	0.347967	0.761155	90.5622	77.6214	103.503	1.33343	0.415146	0.513514	0.826632	74349.2	27875.7	120823	4.33435	2.11581	1.22238e-07	1.67997e-06
SP_0648	beta-galactosidase	591.003	495.245	734.64	1.48339	0.568893	0.235246	0.843855	144697	225880	22922.8	0.101482	-3.3007	0.0283254	0.118556	23164.4	19649.3	28437.1	1.44723	0.533293	0.308241	0.73089	347.162	339.502	354.821	1.04512	0.063673	0.974101	1	858240	112936	1.60354e+06	14.1987	3.82768	5.40873e-08	8.18757e-07
SP_0650	hypothetical protein	9.24552	10.0571	8.02808	0.798246	-0.325094	0.789331	1	154.974	91.9824	249.46	2.71204	1.43938	0.28946	0.536685	296.446	288.886	307.785	1.06542	0.0914242	0.888972	1	5.77738	4.32496	7.2298	1.67164	0.741268	0.417498	0.756385	1150.73	1651.33	650.124	0.393698	-1.34484	0.000260391	0.00146281
SP_0652	hypothetical protein	9.62007	12.106	5.89122	0.486638	-1.03908	0.466397	0.972228	220.118	243.629	184.851	0.758742	-0.398319	0.917781	1	252.214	266.362	230.991	0.867207	-0.205552	1	1	6.72071	4.73999	8.70142	1.83575	0.876368	0.332144	0.667076	1622.92	1523.14	1722.71	1.13102	0.177631	0.638188	0.770312
SP_0653	hypothetical protein	1.44455	2.40758	0	0	-Inf	0.286155	0.869818	11.0894	18.4824	0	0	-Inf	0.49129	0.741663	10.8521	18.0869	0	0	-Inf	0.592059	0.934854	1.15439	0.57681	1.73196	3.00266	1.58624	0.441037	0.774446	117.22	103.577	130.864	1.26345	0.337366	0.416926	0.570372
SP_0654	hypothetical protein	NA	NA	NA	NA	NA	NA	NA	NA	NA	NA	NA	NA	NA	NA	NA	NA	NA	NA	NA	NA	NA	NA	NA	NA	NA	NA	NA	NA	NA	NA	NA	NA	NA	NA	NA
SP_0655	sodium/hydrogen exchanger family protein	36.1155	34.1853	39.0108	1.14116	0.1905	0.727195	1	1279.12	1322.11	1214.63	0.918708	-0.122322	0.863168	0.996589	1449.19	1413.59	1502.59	1.06296	0.088087	0.869901	1	21.8655	19.2222	24.5088	1.27503	0.350528	0.677333	0.916401	8733.76	8114.32	9353.21	1.15268	0.204992	0.518431	0.664419
SP_0657	ribonuclease BN	18.1091	22.2251	11.9352	0.537014	-0.896967	0.433717	0.972228	472.898	540.072	372.137	0.689052	-0.537316	0.622659	0.836988	604.739	700.421	461.215	0.658482	-0.602784	0.583092	0.930301	11.9171	7.88316	15.9511	2.02344	1.01681	0.17874	0.485949	3921.88	4022.23	3821.54	0.950104	-0.0738426	0.82178	0.903526
SP_0658	cytochrome c-type biogenesis protein CcdA	16.6947	24.5483	4.91441	0.200194	-2.32053	0.070038	0.49594	146.578	141.217	154.618	1.0949	0.130793	0.743114	0.923022	132.387	91.389	193.884	2.12153	1.0851	0.357307	0.771088	9.38212	1.17073	17.5935	15.0278	3.90956	5.99091e-05	0.00118212	761.435	523.826	999.045	1.90721	0.931462	0.0136093	0.0393765
SP_0659	thioredoxin	33.0657	54.0919	1.52622	0.0282153	-5.14738	8.2438e-07	7.47413e-05	109.518	150.601	47.8935	0.318015	-1.65283	0.385026	0.635841	76.2231	87.135	59.8552	0.686925	-0.541776	1	1	19.8208	0.849749	38.7919	45.651	5.51257	1.32255e-10	6.17404e-09	782.676	500.318	1065.03	2.12871	1.08998	0.00379173	0.0139512
SP_0660	bifunctional methionine sulfoxide reductase A/B	76.0071	122.385	6.44074	0.052627	-4.24805	1.73938e-08	2.9949e-06	344.008	439.502	200.767	0.456807	-1.13034	0.29982	0.547611	239.35	233.092	248.737	1.06712	0.0937216	0.856219	1	46.0296	4.23163	87.8275	20.755	4.37539	9.31928e-12	4.82084e-10	2225.31	1339.81	3110.82	2.32183	1.21527	0.000839692	0.004014
SP_0661	DNA-binding response regulator	76.469	113.997	20.1768	0.176994	-2.49822	0.00022694	0.00799805	629.695	629.449	630.064	1.00098	0.00141091	0.917112	1	891.564	964.318	782.432	0.811384	-0.301543	0.80966	1	49.7138	17.5508	81.8768	4.66512	2.22191	3.98231e-05	0.000802331	5009.02	5562.54	4455.5	0.800982	-0.320158	0.335518	0.489454
SP_0662	sensor histidine kinase	148.069	238.622	12.2403	0.0512958	-4.28502	4.32836e-10	9.1088e-08	1099.72	1576.88	383.984	0.243508	-2.03796	0.00220542	0.0155274	1454.29	2104.03	479.689	0.227985	-2.13299	0.00257664	0.0320393	103.898	36.3889	171.408	4.71043	2.23586	2.98423e-05	0.000641777	11649.3	12132.7	11165.9	0.920311	-0.119807	0.697101	0.813331
SP_0663	hypothetical protein	52.1937	45.8625	61.6905	1.34512	0.427733	0.516793	0.985837	1623.71	1422.56	1925.44	1.35351	0.436701	0.405503	0.658153	2071.75	1859.92	2389.49	1.28473	0.36146	0.503751	0.88655	32.9871	33.0833	32.891	0.994189	-0.00840848	0.981512	1	10377.3	10702.2	10052.3	0.939276	-0.0903782	0.771933	0.869309
SP_0664	zinc metalloprotease ZmpB	1164.54	1158.22	1174.01	1.01364	0.0195405	0.961585	1	34251.5	32650.7	36652.6	1.12257	0.166803	0.722956	0.908562	50510.5	53849.1	45502.7	0.845005	-0.242968	0.692259	0.974481	885.096	939.107	831.086	0.884975	-0.176292	0.701217	0.928809	270985	311040	230930	0.742446	-0.429642	0.386643	0.540034
SP_0665	chorismate binding protein	36.5557	46.0301	22.344	0.485421	-1.04269	0.252901	0.860433	1578.44	2164.15	699.87	0.323392	-1.62864	0.00468896	0.0294331	1215.47	1444.06	872.579	0.604254	-0.726773	0.39972	0.812793	29.6309	26.2433	33.0185	1.25817	0.331327	0.600233	0.883948	11814.9	8305.09	15324.8	1.84523	0.883798	0.00446336	0.0160481
SP_0666	hypothetical protein	25.5337	33.7854	13.1563	0.389407	-1.36065	0.142654	0.691016	703.944	900.536	409.057	0.454237	-1.13848	0.137811	0.351958	496.315	490.46	505.097	1.02984	0.0424268	0.924903	1	16.5536	8.84335	24.2638	2.74374	1.45614	0.0249533	0.145532	4597.54	2821.12	6373.97	2.25938	1.17593	0.000503485	0.00255908
SP_0667	surface protein	39.2594	45.001	30.6469	0.681026	-0.554218	0.651235	0.987694	1397.91	1692.53	955.98	0.564823	-0.824128	0.172552	0.402108	1091.65	1029.09	1185.49	1.15198	0.204111	0.728701	0.991871	24.7623	17.2807	32.2439	1.86589	0.899866	0.184163	0.496463	8953.55	5929.16	11977.9	2.02017	1.01448	0.00128133	0.00571265
SP_0668	glucokinase	84.1267	98.3108	62.8506	0.639305	-0.645423	0.361542	0.919143	2583.5	2999.3	1959.82	0.653426	-0.613905	0.204621	0.437814	2751.02	2965.59	2429.17	0.819119	-0.287854	0.64066	0.955245	58.4948	46.4644	70.5252	1.51783	0.602014	0.274588	0.608288	19172.4	17091	21253.9	1.24357	0.314489	0.307063	0.456226
SP_0669	thymidylate synthase	28.2724	27.4832	29.4563	1.07179	0.100027	1	1	784.345	692.815	921.641	1.33028	0.411734	0.488174	0.73882	1326	1445.04	1147.45	0.794063	-0.332674	0.751176	0.996979	20.1002	20.4183	19.7821	0.968838	-0.0456719	0.917978	1	6614.49	8321.05	4907.93	0.589821	-0.76165	0.0180829	0.049315
SP_0670	hypothetical protein	52.7289	19.9742	101.861	5.09961	2.35039	0.000879041	0.0244839	2136.68	1439.02	3183.17	2.21204	1.14538	0.0299601	0.122425	2742.35	1932.74	3956.77	2.04723	1.03368	0.0668773	0.321905	25.387	36.4193	14.3548	0.394152	-1.34318	0.0280423	0.157399	10645.7	11100.8	10190.7	0.918014	-0.123412	0.650726	0.776486
SP_0671	tRNA delta(2)-isopentenylpyrophosphate transferase	20.0876	17.5455	23.9008	1.36222	0.445962	0.697367	0.996088	612.118	522.294	746.855	1.42995	0.515966	0.462324	0.71422	717.997	577.81	928.279	1.60655	0.683963	0.382293	0.79375	12.1023	11.5998	12.6047	1.08663	0.119855	0.883532	1	3506.05	3314.69	3697.4	1.11546	0.157638	0.651503	0.776486
SP_0672	GTP-binding protein HflX	41.0055	38.1637	45.2683	1.18616	0.246298	0.706064	0.997547	1577.63	1687.97	1412.13	0.836586	-0.257414	0.697687	0.892559	1638.73	1563.73	1751.25	1.11992	0.163394	0.749902	0.996979	27.374	27.3654	27.3825	1.00062	0.00089689	0.979856	1	10467.4	8980.7	11954.2	1.3311	0.412614	0.182309	0.308127
SP_0673	hypothetical protein	19.816	18.2527	22.161	1.21412	0.279912	0.762979	1	745.479	781.555	691.367	0.884604	-0.176896	0.896356	1	827.338	807.235	857.493	1.06226	0.0871362	0.844955	1	12.7545	12.4098	13.0992	1.05555	0.0779898	1	1	5086.24	4640.05	5532.44	1.19232	0.253775	0.451155	0.601519
SP_0674	ribonuclease Z	22.968	25.0323	19.8717	0.793843	-0.333074	0.821902	1	1267.59	1699.93	619.09	0.364187	-1.45725	0.0157008	0.0762716	1303.25	1661.11	766.459	0.461414	-1.11587	0.126236	0.464274	26.0916	34.2381	17.9452	0.524128	-0.932008	0.0916105	0.333986	10801.5	9562.96	12040.1	1.25904	0.332322	0.285268	0.432436
SP_0675	short chain dehydrogenase/reductase family oxidoreductase	42.5601	51.7029	28.846	0.55792	-0.841871	0.27006	0.869818	1524.4	1942.03	897.948	0.462375	-1.11286	0.0458479	0.168513	1662.45	2030.41	1110.5	0.546935	-0.870558	0.183626	0.559991	36.2638	35.4196	37.108	1.04767	0.0671818	0.927299	1	12725	11692.9	13757.1	1.17654	0.234544	0.445849	0.598737
SP_0676	transcriptional regulator	13.1608	15.6261	9.46271	0.60557	-0.723635	0.519052	0.985837	364.125	410.311	294.846	0.718593	-0.476753	0.708697	0.898919	469.188	538.58	365.1	0.677894	-0.560869	0.651393	0.956218	11.356	11.4832	11.2289	0.977854	-0.0323095	0.996943	1	3003.39	3100.35	2906.43	0.937453	-0.0931824	0.791393	0.884548
SP_0677	hypothetical protein	6.20823	7.92545	3.63239	0.45832	-1.12557	0.525983	0.985837	110.739	108.376	114.283	1.0545	0.0765615	0.782815	0.942997	219.782	270.765	143.306	0.529262	-0.917947	0.623677	0.944243	5.25712	4.8112	5.70304	1.18537	0.245333	0.797731	0.988408	1158.97	1553.01	764.94	0.492555	-1.02164	0.0053098	0.0183039
SP_0678	hypothetical protein	24.6541	30.4878	15.9034	0.521632	-0.938894	0.268418	0.869818	398.266	333.368	495.614	1.48669	0.5721	0.510866	0.757826	701.699	760.274	613.837	0.807389	-0.308664	0.806173	1	17.3534	12.7932	21.9135	1.7129	0.776442	0.183168	0.495557	3369.54	4381.43	2357.65	0.538102	-0.89405	0.0105292	0.0316939
SP_0679	hypothetical protein	20.9704	27.0143	11.9046	0.440679	-1.1822	0.197104	0.79945	218.672	116.337	372.174	3.1991	1.67767	0.154612	0.377297	313.05	213.171	462.869	2.17135	1.11859	0.285481	0.706599	12.2809	5.13495	19.4268	3.78324	1.91962	0.00608919	0.0493844	1028.25	1232.73	823.772	0.668249	-0.581541	0.120661	0.224853
SP_0680	ribosomal small subunit pseudouridine synthase A	1.77832	2.96387	0	0	-Inf	0.218037	0.827872	11.2172	18.6953	0	0	-Inf	0.486223	0.736998	39.5613	65.9356	0	0	-Inf	0.142398	0.492311	1.77951	1.42932	2.1297	1.49	0.575315	0.765793	0.968116	252.917	373.866	131.968	0.352982	-1.50233	0.000167272	0.000989887
SP_0681	elongation factor Tu family protein	190.224	154.912	243.191	1.56986	0.650638	0.344205	0.911727	6201.19	5280.52	7582.18	1.43588	0.521931	0.253198	0.498267	8884.63	8543.5	9396.32	1.09982	0.137268	0.756836	0.999974	127.138	142.923	111.354	0.779121	-0.360081	0.579053	0.873276	43312.6	49240.3	37384.9	0.759234	-0.397384	0.264448	0.407699
SP_0682	hypothetical protein	31.853	26.8167	39.4074	1.46951	0.555332	0.648663	0.987694	1189.05	1160.68	1231.6	1.06111	0.0855713	0.803167	0.954966	1573.38	1601.57	1531.11	0.956003	-0.0649127	1	1	24.2117	29.1341	19.2894	0.662089	-0.594904	0.41604	0.755953	8736.24	9254.33	8218.14	0.888031	-0.171317	0.600086	0.737637
SP_0683	hypothetical protein	NA	NA	NA	NA	NA	NA	NA	0.77365	1.28942	0	0	-Inf	1	1	0.438448	0.730747	0	0	-Inf	1	1	NA	NA	NA	NA	NA	NA	NA	6.62947	4.14	9.11894	2.20264	1.13924	0.146019	0.260267
SP_0684	hypothetical protein	NA	NA	NA	NA	NA	NA	NA	7.086	11.81	0	0	-Inf	0.595484	0.818055	7.39634	12.3272	0	0	-Inf	0.498974	0.881042	NA	NA	NA	NA	NA	NA	NA	77.2111	70.7916	83.6307	1.18136	0.240453	0.577913	0.715887
SP_0685	hypothetical protein	NA	NA	NA	NA	NA	NA	NA	0.232924	0.388207	0	0	-Inf	1	1	0.0282547	0.0470912	0	0	-Inf	1	1	NA	NA	NA	NA	NA	NA	NA	1.51908	0.275419	2.76275	10.0311	3.32641	0.0506045	0.110463
SP_0686	hypothetical protein	7.67083	7.96175	7.23446	0.908653	-0.138199	0.979386	1	265.676	293.299	224.242	0.76455	-0.387317	0.762383	0.931218	205.315	158.352	275.76	1.74144	0.80028	0.522195	0.899744	3.70271	1.68791	5.7175	3.38732	1.76015	0.16296	0.462687	1495.15	909.653	2080.65	2.2873	1.19364	0.00122534	0.00549299
SP_0687	ABC transporter ATP-binding protein	0.390723	0	0.976808	Inf	Inf	0.715317	0.99896	52.8487	67.9256	30.2332	0.445093	-1.16782	0.682862	0.883355	48.1739	55.552	37.1068	0.667966	-0.582153	0.974143	1	0.137851	0.275702	0	0	-Inf	1	1	400.697	319.515	481.879	1.50816	0.592789	0.122869	0.228154
SP_0688	UDP-N-acetylmuramoyl-L-alanyl-D-glutamate synthetase	44.8429	50.9085	35.7444	0.702131	-0.510189	0.498403	0.972228	1419.15	1620.92	1116.48	0.688798	-0.537848	0.408586	0.661611	1948.91	2323.55	1386.95	0.59691	-0.744415	0.252337	0.658092	39.219	41.8841	36.5539	0.872739	-0.196377	0.758074	0.965492	12416.1	13360.3	11471.9	0.858659	-0.219843	0.479532	0.625508
SP_0689	undecaprenyldiphospho-muramoylpentapeptide beta-N- acetylglucosaminyltransferase	25.5362	20.8472	32.5697	1.5623	0.643675	0.448857	0.972228	900.705	821.193	1019.97	1.24206	0.312734	0.541733	0.779112	1101.77	988.708	1271.36	1.28588	0.362753	0.533266	0.90716	14.8413	14.7231	14.9595	1.01605	0.0229741	1	1	5748.7	5686.58	5810.81	1.02185	0.0311766	0.913813	0.960666
SP_0690	cell division protein DivIB	40.8063	31.1367	55.3108	1.77639	0.828946	0.209196	0.823735	1355.13	1106.49	1728.09	1.56178	0.643192	0.255846	0.501453	1809.01	1583.39	2147.44	1.35623	0.439605	0.433812	0.83926	24.5535	26.8002	22.3067	0.832333	-0.264767	0.568191	0.865169	8465.03	9107.33	7822.73	0.858949	-0.219356	0.49343	0.64103
SP_0691	hypothetical protein	1.02039	1.70065	0	0	-Inf	0.494722	0.972228	41.2052	68.6753	0	0	-Inf	0.0981783	0.283384	66.679	111.132	0	0	-Inf	0.0567107	0.288948	2.04943	2.87852	1.22034	0.423948	-1.23804	0.458388	0.781619	561.156	637.06	485.253	0.761707	-0.392691	0.302884	0.451683
SP_0692	hypothetical protein	6.06778	5.12734	7.47845	1.45855	0.54453	0.793615	1	127.082	54.9449	235.289	4.28227	2.09837	0.128131	0.335881	172.457	90.7339	295.041	3.25172	1.7012	0.180662	0.559991	2.84348	2.00337	3.6836	1.8387	0.878687	0.529655	0.832185	455.632	522.347	388.918	0.744558	-0.425543	0.263972	0.407566
SP_0693	hypothetical protein	6.38142	7.90879	4.09037	0.517193	-0.951226	0.612101	0.986362	153.524	171.327	126.82	0.740219	-0.433975	0.824742	0.968863	205.387	238.305	156.01	0.654667	-0.611167	0.719139	0.985748	5.25858	4.8449	5.67226	1.17077	0.227455	0.886143	1	1288.92	1366.9	1210.93	0.885895	-0.174792	0.630213	0.764526
SP_0694	hypothetical protein	10.0112	5.59468	16.636	2.97354	1.57218	0.216185	0.827845	275.074	112.35	519.161	4.62094	2.20819	0.0738607	0.233221	349.621	153.256	644.168	4.20323	2.0715	0.0914463	0.386703	3.42879	2.85312	4.00447	1.40354	0.489072	0.819858	0.998354	838.403	882.131	794.675	0.900859	-0.150627	0.697199	0.813331
SP_0695	HesA/MoeB/ThiF family protein	7.61053	11.0766	2.41149	0.217711	-2.19951	0.217823	0.827872	203.177	288.798	74.7472	0.258822	-1.94997	0.115959	0.313435	275.644	398.127	91.9201	0.230881	-2.11478	0.0859543	0.373302	8.35968	8.77542	7.94393	0.905248	-0.143615	0.831262	1	2165.67	2288.93	2042.4	0.892295	-0.164407	0.655391	0.780121
SP_0696	hypothetical protein	2.13733	1.69005	2.80824	1.66163	0.732598	0.816499	1	42.0924	11.3348	88.2287	7.78385	2.96048	0.156399	0.380765	54.3154	16.9031	110.434	6.53333	2.70782	0.179409	0.559991	0.743499	0.275702	1.21129	4.39349	2.13537	0.558351	0.859219	88.5267	97.0477	80.0057	0.824395	-0.278592	0.503506	0.649275
SP_0698	hypothetical protein	17.3367	13.5098	23.0769	1.70815	0.772438	0.406059	0.954189	452.404	275.799	717.312	2.60085	1.37899	0.173768	0.403714	575.638	369.129	885.403	2.39863	1.26221	0.208071	0.602859	7.79463	5.90796	9.68131	1.63869	0.712543	0.523809	0.83063	2035.7	2120.56	1950.84	0.919968	-0.120345	0.746354	0.85152
SP_0699	hypothetical protein	2.52984	1.12317	4.63984	4.13101	2.04649	0.478445	0.972228	71.3916	23.2475	143.608	6.17733	2.62698	0.211532	0.448269	86.8662	27.2719	176.257	6.46296	2.6922	0.198602	0.590157	0.402257	0	0.804514	Inf	Inf	0.436597	0.774446	160.862	157.091	164.632	1.04801	0.0676499	0.853098	0.922297
SP_0701	orotidine 5'-phosphate decarboxylase	3.69271	3.9364	3.32718	0.845234	-0.242577	1	1	165.761	206.814	104.181	0.503744	-0.989238	0.564242	0.798319	322.958	451.708	129.834	0.28743	-1.79872	0.142498	0.492311	5.83322	8.84611	2.82032	0.31882	-1.64918	0.0938922	0.340359	2042.81	2622.17	1463.44	0.558104	-0.841395	0.0218235	0.0571295
SP_0702	orotate phosphoribosyltransferase	7.52034	10.2547	3.41883	0.333392	-1.58471	0.312498	0.888913	233.926	319.332	105.816	0.331368	-1.5935	0.167698	0.398953	442.653	651.173	129.874	0.199446	-2.32593	0.0237351	0.176451	9.64151	11.9158	7.36719	0.618269	-0.693692	0.425872	0.766089	3022.44	3784.41	2260.47	0.597312	-0.743442	0.03837	0.0885691
SP_0703	hypothetical protein	33.7032	37.4909	28.0217	0.747426	-0.419998	0.686289	0.989377	1130.98	1301.38	875.382	0.672659	-0.572052	0.424306	0.673461	973.039	896.641	1087.64	1.21301	0.278595	0.646744	0.956218	22.6443	18.4034	26.8852	1.46088	0.546843	0.400331	0.737472	7208.53	5178.9	9238.16	1.78381	0.834959	0.00880892	0.0274654
SP_0704	hypothetical protein	6.39003	2.22516	12.6373	5.67928	2.50571	0.135851	0.681541	186.902	49.4331	393.104	7.95224	2.99136	0.0605341	0.203014	249.929	92.7511	485.697	5.23656	2.38862	0.0994246	0.40566	1.79715	2.00337	1.59093	0.794127	-0.332559	0.933	1	442.526	535.171	349.882	0.653775	-0.613134	0.112458	0.213181
SP_0705	hypothetical protein	5.28003	5.11675	5.52494	1.07978	0.110733	1	1	94.3087	41.796	173.078	4.14102	2.04999	0.188946	0.422303	121.375	58.4083	215.825	3.69512	1.88562	0.209532	0.605411	2.1243	0.574046	3.67455	6.40113	2.67833	0.10508	0.359486	315.805	335.898	295.711	0.880362	-0.183832	0.646153	0.774957
SP_0706	hypothetical protein	8.04759	3.38011	15.0488	4.45217	2.15451	0.139265	0.683336	229.451	70.5165	467.852	6.63464	2.73002	0.0616481	0.20556	274.314	72.1119	577.617	8.01001	3.0018	0.0546854	0.284882	1.76685	1.1111	2.42259	2.18035	1.12456	0.630719	0.900893	457.587	416.014	499.159	1.19986	0.262866	0.463968	0.614604
SP_0707	ABC transporter ATP-binding protein	8.76646	7.28474	10.989	1.5085	0.593116	0.649898	0.987694	202.071	109.455	340.996	3.1154	1.63942	0.217117	0.453379	244.716	127.892	419.953	3.28366	1.7153	0.204367	0.595429	3.44769	1.67962	5.21576	3.10532	1.63474	0.242837	0.576441	755.906	736.896	774.917	1.0516	0.0725805	0.839675	0.917406
SP_0709	amino acid ABC transporter ATP-binding protein	0.769212	0	1.92303	Inf	Inf	0.526692	0.985837	107.032	138.052	60.5028	0.43826	-1.19014	0.603277	0.822795	61.2682	51.5352	75.8677	1.47215	0.557928	0.618335	0.944243	0.831253	1.66251	0	0	-Inf	0.176941	0.483116	638.211	296.7	979.722	3.30207	1.72337	7.30276e-06	6.40986e-05
SP_0710	amino acid ABC transporter permease	NA	NA	NA	NA	NA	NA	NA	56.0301	93.3836	0	0	-Inf	0.0533248	0.186771	21.1022	35.1703	0	0	-Inf	0.313093	0.736566	0.149172	0.298344	0	0	-Inf	1	1	432.485	202.509	662.461	3.27127	1.70985	1.12055e-05	9.16548e-05
SP_0711	amino acid ABC transporter permease	NA	NA	NA	NA	NA	NA	NA	80.0034	133.339	0	0	-Inf	0.0198416	0.0904811	29.0763	48.4605	0	0	-Inf	0.215215	0.61002	0.275702	0.551405	0	0	-Inf	0.666246	0.913659	612.607	279.01	946.203	3.39128	1.76183	4.55717e-06	4.26705e-05
SP_0713	lysyl-tRNA synthetase	89.9093	70.3419	119.26	1.69544	0.761659	0.211883	0.825128	3112.78	2708.15	3719.74	1.37354	0.457895	0.319642	0.571091	6668.96	8040.2	4612.11	0.573631	-0.801804	0.121551	0.453429	92.9682	135.446	50.4901	0.372769	-1.42365	0.00735244	0.0562903	32580.6	46013.2	19148	0.416141	-1.26485	0.000200808	0.00116046
SP_0714	IS1380-Spn1 transposase	2.37213	3.07852	1.31255	0.426358	-1.22986	0.758645	1	68.5005	86.7202	41.171	0.474756	-1.07474	0.745502	0.923074	86.8501	110.467	51.4255	0.46553	-1.10305	0.717386	0.985748	2.38475	2.55754	2.21197	0.864882	-0.209426	1	1	624.557	634.75	614.365	0.967884	-0.0470933	0.894483	0.947073
SP_0715	lactate oxidase	354.753	389.872	302.075	0.774804	-0.368097	0.635407	0.986362	16363.9	21005.9	9401.07	0.447545	-1.15989	0.0181354	0.0841741	13612.1	14938.3	11622.9	0.778059	-0.362049	0.486335	0.875092	272.429	265.343	279.515	1.05341	0.0750703	0.987731	1	117503	86012.3	148993	1.73223	0.792634	0.0643778	0.135707
SP_0716	transcriptional regulator	1.72159	0	4.30399	Inf	Inf	0.234191	0.843855	136.523	137.929	134.414	0.974516	-0.0372429	1	1	217.337	250.934	166.941	0.665278	-0.587971	0.779725	1	1.8669	3.7338	0	0	-Inf	0.0290482	0.161741	1208.27	1441.51	975.04	0.676403	-0.564045	0.122017	0.226774
SP_0717	hydroxyethylthiazole kinase	1.26985	0	3.17463	Inf	Inf	0.348646	0.912965	127.507	147.006	98.2579	0.668392	-0.581233	0.760134	0.93084	171.477	205.397	120.597	0.587143	-0.768216	0.651977	0.956218	1.55585	3.11171	0	0	-Inf	0.0478708	0.224146	1110.28	1182.77	1037.79	0.877422	-0.188657	0.609588	0.747318
SP_0718	thiamine-phosphate pyrophosphorylase	3.26427	2.22516	4.82292	2.16745	1.116	0.643984	0.986817	115.939	92.9867	150.367	1.61708	0.693389	0.556874	0.791087	169.655	158.531	186.341	1.17542	0.233179	0.775113	1	2.3527	3.11447	1.59093	0.510818	-0.969118	0.534517	0.837205	785.216	913.482	656.949	0.719169	-0.475596	0.20558	0.335513
SP_0719	hypothetical protein	1.68158	2.80264	0	0	-Inf	0.282725	0.869818	58.4259	97.3764	0	0	-Inf	0.0483863	0.174321	51.8597	86.4329	0	0	-Inf	0.0924903	0.388696	1.44096	0.875154	2.00676	2.29303	1.19726	0.622253	0.897173	592.701	496.536	688.866	1.38734	0.472325	0.199888	0.329051
SP_0720	ABC transporter ATP-binding protein	13.2405	18.9336	4.70074	0.248275	-2.00999	0.0945531	0.567892	352.456	488.829	147.896	0.302551	-1.72475	0.122642	0.326664	236.835	271.089	185.454	0.68411	-0.5477	0.850298	1	10.2751	6.92778	13.6225	1.96636	0.975528	0.148286	0.439336	2504.54	1551.45	3457.63	2.22864	1.15616	0.00126856	0.00567457
SP_0721	hypothetical protein	1.60421	2.24635	0.64101	0.285357	-1.80916	0.795587	1	159.32	252.089	20.1676	0.0800019	-3.64382	0.0192654	0.0886295	88.9178	131.337	25.2892	0.192553	-2.37668	0.286551	0.708226	0.942365	0.275702	1.60903	5.8361	2.54501	0.382463	0.718022	1265.57	748.221	1782.92	2.38288	1.2527	0.000687638	0.00338791
SP_0722	transcriptional activator TenA	2.53721	3.08911	1.70936	0.55335	-0.853735	0.857285	1	164.246	237.89	53.7802	0.226072	-2.14514	0.149572	0.371082	114.632	146.095	67.438	0.461603	-1.11528	0.661135	0.956218	2.3879	2.55477	2.22102	0.869359	-0.201976	1	1	1258.8	834.777	1682.82	2.01589	1.01142	0.00589939	0.0199092
SP_0723	hypothetical protein	1.61057	2.25694	0.64101	0.284018	-1.81595	0.796526	1	120.081	186.69	20.1676	0.108027	-3.21053	0.0663882	0.216177	93.2207	138.508	25.2892	0.182583	-2.45338	0.257981	0.666531	1.9414	2.26472	1.61808	0.71447	-0.485055	0.813477	0.994435	1056.73	792.515	1320.95	1.66678	0.737061	0.0460908	0.102977
SP_0724	hydroxyethylthiazole kinase	5.69017	5.21022	6.4101	1.2303	0.299004	0.896215	1	326.741	410.117	201.676	0.491752	-1.024	0.436103	0.684882	254.522	255.608	252.892	0.989375	-0.0154113	0.843991	1	3.83877	3.93881	3.73872	0.9492	-0.0752161	1	1	2183.13	1464	2902.25	1.98241	0.987253	0.00616734	0.0207131
SP_0725	thiamine-phosphate pyrophosphorylase	3.37587	5.62645	0	0	-Inf	0.068994	0.49594	239.033	398.388	0	0	-Inf	3.87006e-05	0.000453101	150.128	250.213	0	0	-Inf	0.0032112	0.0385528	3.57166	3.11171	4.03162	1.29563	0.373652	0.910407	1	2126.9	1433.71	2820.08	1.96697	0.975978	0.00697544	0.0226973
SP_0726	phosphomethylpyrimidine kinase	23.8979	20.9044	28.3882	1.358	0.441483	0.670969	0.989377	3243.37	4816.5	883.667	0.183467	-2.44641	5.52208e-08	1.22426e-06	3990.92	5923	1092.8	0.184501	-2.4383	2.15835e-06	7.91015e-05	55.8163	96.6233	15.0092	0.155337	-2.68653	2.71642e-06	7.22114e-05	34175.1	34234.8	34115.4	0.996514	-0.00503844	0.992654	1
SP_0727	transcriptional repressor	1.44137	1.69005	1.06835	0.63214	-0.661685	1	1	26.7096	22.1076	33.6127	1.52041	0.604461	0.655459	0.859298	33.3099	27.4173	42.1487	1.53731	0.620404	0.660139	0.956218	0.605647	0	1.21129	Inf	Inf	0.25921	0.592807	156.386	156.527	156.245	0.998196	-0.00260444	0.965639	0.99175
SP_0728	hypothetical protein	2.37629	3.3907	0.85468	0.252066	-1.98813	0.65364	0.987694	37.6338	44.7962	26.8901	0.600277	-0.736301	1	1	51.2722	62.9744	33.719	0.53544	-0.901203	0.912641	1	1.50422	0.57681	2.43164	4.21566	2.07576	0.331606	0.666856	339.009	361.226	316.791	0.876988	-0.18937	0.611843	0.747956
SP_0729	cation transporter E1-E2 family ATPase	12.5346	19.5885	1.95362	0.0997326	-3.32579	0.0204738	0.242359	236.337	353.583	60.4664	0.17101	-2.54785	0.0309082	0.125561	246.227	360.903	74.2137	0.205633	-2.28185	0.0755803	0.340274	10.2343	6.43119	14.0374	2.18271	1.12612	0.204543	0.529048	2290.55	2078.65	2502.45	1.20388	0.267692	0.463171	0.613936
SP_0730	pyruvate oxidase	969.515	665.54	1425.48	2.14184	1.09885	0.0745816	0.506299	47050.8	48784.7	44450	0.911146	-0.134246	0.922873	1	74437.5	87331.8	55096.1	0.630882	-0.664557	0.171354	0.55018	1006.97	1535.85	478.085	0.311283	-1.6837	0.000626204	0.00815344	424477	503416	345537	0.686384	-0.542913	0.314595	0.463789
SP_0731	hypothetical protein	14.6887	8.73038	23.6261	2.7062	1.43627	0.222072	0.832881	529.48	390.16	738.461	1.89271	0.920454	0.257859	0.501753	1028.61	1102.25	918.155	0.832979	-0.263648	0.843709	1	11.1479	16.0297	6.26615	0.390908	-1.3551	0.0888971	0.328983	4557.07	6353.12	2761.02	0.434592	-1.20227	0.000378801	0.00201866
SP_0733	hypothetical protein	6.15536	8.83444	2.13675	0.241866	-2.04772	0.265365	0.869818	55.7077	48.6107	66.3532	1.36499	0.44889	0.745901	0.923074	80.3439	79.3755	81.7965	1.0305	0.0433447	1	1	3.75505	1.17073	6.33937	5.41487	2.43693	0.0493095	0.226871	400.539	456.924	344.153	0.753194	-0.408907	0.281456	0.427609
SP_0734	hypothetical protein	1.36575	0.566882	2.56404	4.52306	2.1773	0.620966	0.986362	53.8509	35.9712	80.6704	2.24264	1.1652	0.400814	0.654705	96.5005	93.3962	101.157	1.0831	0.11516	0.785767	1	1.35425	2.30171	0.406781	0.17673	-2.50038	0.26301	0.594333	395.232	536.296	254.168	0.473932	-1.07725	0.00474982	0.0168748
SP_0736	mannose-6-phosphate isomerase	32.4733	40.2437	20.8177	0.517291	-0.950952	0.256835	0.867104	931.704	1117.61	652.848	0.584148	-0.775594	0.339364	0.590838	1420.79	1824.51	815.224	0.44682	-1.16224	0.120612	0.45073	29.0276	29.1396	28.9155	0.99231	-0.0111376	0.979924	1	9196.06	10481.3	7910.85	0.754759	-0.405911	0.192236	0.321265
SP_0737	sodium-dependent transporter	12.5105	11.429	14.1329	1.23658	0.306361	0.830755	1	276.451	165.567	442.778	2.67432	1.41917	0.168427	0.399645	570.1	582.027	552.208	0.948768	-0.0758735	1	1	9.3271	10.4545	8.19969	0.78432	-0.350486	0.708048	0.934327	2234.95	3297.7	1172.21	0.355461	-1.49224	4.03186e-05	0.000284546
SP_0738	hypothetical protein	NA	NA	NA	NA	NA	NA	NA	2.09377	3.48961	0	0	-Inf	1	1	9.87041	16.4507	0	0	-Inf	0.624443	0.944243	0.57681	1.15362	0	0	-Inf	0.319669	0.657873	58.7262	92.7558	24.6966	0.266254	-1.90912	3.75687e-05	0.000266943
SP_0739	MerR family transcriptional regulator	5.82666	7.69645	3.02197	0.392644	-1.34871	0.54048	0.985837	355.244	529.354	94.0791	0.177724	-2.49229	0.0162228	0.0778995	351.746	508.669	116.362	0.228759	-2.1281	0.0629259	0.310029	8.59758	11.6738	5.52134	0.472968	-1.08019	0.183309	0.495557	3336.87	2925.36	3748.39	1.28134	0.357657	0.310399	0.458898
SP_0740	MutT/nudix family protein	13.9911	11.1697	18.2231	1.63147	0.706176	0.590877	0.986362	500.747	453.684	571.342	1.25934	0.332668	0.573486	0.803729	523.051	396.272	713.22	1.79983	0.847857	0.308002	0.73089	6.82738	5.62949	8.02526	1.42557	0.511544	0.573913	0.869372	2746.79	2280.12	3213.47	1.40934	0.495021	0.159842	0.278724
SP_0741	hypothetical protein	24.7748	26.6394	21.9778	0.825008	-0.27752	0.879771	1	708.744	723.091	687.224	0.950398	-0.0733969	1	1	734.832	654.779	854.912	1.30565	0.384767	0.569397	0.921909	13.3657	7.6301	19.1013	2.50342	1.3239	0.0752875	0.308101	4441.21	3763.73	5118.69	1.36	0.44361	0.18487	0.311195
SP_0742	hypothetical protein	32.0247	20.9979	48.565	2.31285	1.20967	0.145556	0.696717	1222.88	1028.4	1514.6	1.47277	0.558536	0.356691	0.609798	3073.06	3869.95	1877.73	0.485208	-1.04332	0.0523432	0.278941	40.9155	66.7576	15.0734	0.225792	-2.14693	0.000175492	0.00292079	14790.5	22308.5	7272.55	0.325999	-1.61706	2.95335e-07	3.69433e-06
SP_0743	TetR family transcriptional regulator	4.07501	6.79169	0	0	-Inf	0.0258067	0.279302	76.6812	127.802	0	0	-Inf	0.0228418	0.100639	174.847	291.412	0	0	-Inf	0.00147401	0.0199949	4.70117	4.51286	4.88948	1.08345	0.115638	0.894056	1	1287.39	1671.62	903.149	0.540283	-0.888212	0.0144303	0.0411253
SP_0744	cytidine and deoxycytidylate deaminase	2.82554	1.5754	4.70074	2.98383	1.57717	0.571678	0.986362	116.1	94.9022	147.896	1.5584	0.640066	0.500315	0.750652	192.187	196.676	185.454	0.942944	-0.0847563	1	1	1.69273	2.25643	1.12902	0.500358	-0.998968	0.640313	0.905914	899.456	1127.9	671.014	0.594924	-0.749223	0.0412361	0.0937347
SP_0745	uracil phosphoribosyltransferase	84.0432	72.5105	101.342	1.39762	0.482973	0.54406	0.986362	2594.6	2215.77	3162.86	1.42743	0.513423	0.27301	0.515824	3678.41	3514.11	3924.87	1.11689	0.159483	0.711327	0.985705	56.7165	61.3158	52.1172	0.849981	-0.234498	0.75504	0.964718	17929.6	20169.1	15690.2	0.777931	-0.362285	0.239103	0.376402
SP_0746	ATP-dependent Clp protease proteolytic subunit	69.9751	65.547	76.6172	1.16889	0.225138	0.830859	1	2256.25	2166.54	2390.82	1.10352	0.142112	0.732636	0.91426	4204.16	5029.46	2966.22	0.589769	-0.761779	0.154114	0.51843	64.3352	81.5746	47.0958	0.577334	-0.792523	0.155792	0.452482	22141.4	28965	15317.8	0.528838	-0.919102	0.00383119	0.0140657
SP_0747	hypothetical protein	NA	NA	NA	NA	NA	NA	NA	0.136387	0.227312	0	0	-Inf	1	1	0.174299	0.290499	0	0	-Inf	1	1	NA	NA	NA	NA	NA	NA	NA	1.63331	1.64817	1.61845	0.981969	-0.0262504	1	1
SP_0748	hypothetical protein	14.3932	11.8195	18.2539	1.54439	0.627035	0.639278	0.986362	358.381	218.175	568.69	2.60657	1.38215	0.184436	0.418242	615.055	555.716	704.063	1.26695	0.341357	0.657329	0.956218	9.58605	10.6849	8.48717	0.794311	-0.332223	0.730317	0.946806	2362.3	3182.5	1542.1	0.484555	-1.04527	0.00347948	0.0130731
SP_0749	branched-chain amino acid ABC transporter substrate-binding protein	89.7282	96.9627	78.8764	0.813472	-0.297836	0.554923	0.986362	1663.35	1135.39	2455.29	2.1625	1.1127	0.0701343	0.224861	2589.17	2291.03	3036.39	1.32534	0.406366	0.476196	0.873001	54.0833	38.4901	69.6765	1.81024	0.856185	0.0871036	0.326766	10602.9	13166.6	8039.15	0.610571	-0.71177	0.0224471	0.0581788
SP_0750	branched-chain amino acid ABC transporter permease	29.3655	32.4795	24.6946	0.760313	-0.395335	0.60141	0.986362	460.873	254.57	770.329	3.026	1.59741	0.104429	0.292907	718.372	560.419	955.302	1.70462	0.769451	0.352126	0.765444	18.3088	13.2822	23.3354	1.75689	0.813025	0.174418	0.483116	2506.73	3213.72	1799.73	0.560015	-0.836463	0.0202426	0.0536979
SP_0751	branched-chain amino acid ABC transporter permease	32.9009	25.7347	43.6503	1.69617	0.762278	0.353725	0.913412	764.463	364.541	1364.35	3.74265	1.90406	0.0236787	0.10302	1075.07	660.877	1696.35	2.56682	1.35998	0.0905574	0.383721	14.5316	10.5937	18.4695	1.74345	0.801942	0.237026	0.568506	3186.96	3796.59	2577.34	0.678855	-0.558824	0.11537	0.21732
SP_0752	branched-chain amino acid ABC transporter ATP-binding protein	30.0346	25.6987	36.5384	1.4218	0.507718	0.542367	0.985837	657.676	338.479	1136.47	3.35758	1.74742	0.0601574	0.202533	965.191	672.67	1403.97	2.08716	1.06154	0.211481	0.606845	14.1962	9.95445	18.4379	1.85222	0.889257	0.214776	0.542324	3130.01	3866.86	2393.17	0.618892	-0.692239	0.0501187	0.109637
SP_0753	branched-chain amino acid ABC transporter ATP-binding protein	47.2479	43.1954	53.3266	1.23454	0.303976	0.694765	0.994622	955.877	481.355	1667.66	3.46451	1.79265	0.0178149	0.0830566	1459.69	1049.57	2074.88	1.9769	0.983239	0.14659	0.49874	24.1213	17.2409	31.0018	1.79815	0.846514	0.148275	0.439336	4714	6024.58	3403.42	0.564923	-0.823875	0.0143489	0.040973
SP_0754	acetoin utilization protein AcuB	19.9562	13.2972	29.9448	2.25196	1.17118	0.233784	0.843855	541.672	279.444	935.013	3.34597	1.74242	0.0643814	0.21196	1278.4	1356.66	1161	0.855783	-0.224683	0.846767	1	16.4037	23.2598	9.54755	0.410473	-1.28464	0.0506773	0.231409	4896.91	7816.19	1977.62	0.253016	-1.9827	7.12367e-09	1.30538e-07
SP_0755	peptide chain release factor 2	92.5508	91.0854	94.7489	1.04022	0.05689	0.87136	1	3387.32	3674.75	2956.17	0.804453	-0.31392	0.525345	0.768295	2791.11	2207.25	3666.89	1.66129	0.732307	0.184734	0.562549	49.5826	33.806	65.3592	1.93336	0.951112	0.0853984	0.324124	19370.7	12716.5	26024.9	2.04654	1.03319	0.00104752	0.00477789
SP_0756	cell division ABC transporter ATP-binding protein FtsE	61.5644	54.1746	72.6491	1.34102	0.423328	0.472702	0.972228	2939.59	3389.5	2264.73	0.668159	-0.581736	0.213248	0.450038	2624.3	2503.1	2806.09	1.12104	0.164844	0.736284	0.992961	41.1785	43.497	38.8599	0.893392	-0.162634	0.695929	0.926514	19202.6	14425.4	23979.7	1.66232	0.733198	0.019415	0.0520642
SP_0757	cell division ABC transporter permease FtsX	96.2591	88.9833	107.173	1.20442	0.268333	0.657155	0.987694	4616.73	5469.09	3338.19	0.610374	-0.712234	0.10121	0.288144	4405.21	4587.57	4131.65	0.900619	-0.151012	0.793291	1	70.4799	77.1002	63.8595	0.828266	-0.271834	0.588044	0.876942	32585.4	26478	38692.7	1.46131	0.547265	0.100995	0.194357
SP_0758	PTS system transporter subunit IIABC	285.989	290.325	279.485	0.962663	-0.0548976	0.929491	1	11585.7	13495.8	8720.68	0.64618	-0.629993	0.195179	0.426191	13659.3	15553.1	10818.5	0.695585	-0.523701	0.341349	0.757583	239.111	270.179	208.043	0.770019	-0.377034	0.398483	0.736194	92753.6	89795.5	95711.8	1.06589	0.0920543	0.809277	0.894487
SP_0759	hypothetical protein	0.555386	0.925644	0	0	-Inf	0.592425	0.986362	10.5758	17.6263	0	0	-Inf	0.512408	0.757883	4.10941	6.84902	0	0	-Inf	0.916896	1	0.471409	0.275702	0.667115	2.41969	1.27482	0.830087	1	82.2979	39.601	124.995	3.15636	1.65826	0.000149415	0.00089435
SP_0760	hypothetical protein	3.79686	5.61586	1.06835	0.190238	-2.39412	0.411335	0.957086	298.914	475.782	33.6127	0.0706472	-3.82322	0.00166679	0.0121512	121.027	173.613	42.1487	0.242774	-2.04232	0.289343	0.711092	3.71493	3.40729	4.02257	1.18058	0.239493	0.997077	1	2189.05	1003.07	3375.02	3.36469	1.75047	1.70868e-06	1.77584e-05
SP_0761	DEAD/DEAH box helicase	89.3349	90.691	87.3008	0.962619	-0.0549632	0.852107	1	2863.14	2955.68	2724.33	0.921729	-0.117585	0.855531	0.989965	3530.82	3631.24	3380.2	0.930866	-0.103354	0.908534	1	64.5519	63.9335	65.1703	1.01935	0.0276436	0.89695	1	20908.4	20888.2	20928.6	1.00193	0.00278273	0.981831	0.999048
SP_0762	S-adenosylmethionine synthetase	62.786	61.8884	64.1324	1.03626	0.0513842	1	1	1860.3	1764.16	2004.51	1.13624	0.184273	0.646309	0.853232	3541.17	4240.44	2492.26	0.587735	-0.766762	0.169502	0.547391	59.2647	74.0315	44.4979	0.601067	-0.734402	0.207583	0.535462	18429.7	24377.9	12481.6	0.512006	-0.965768	0.00216004	0.00888253
SP_0763	hypothetical protein	0.667549	1.11258	0	0	-Inf	0.639171	0.986362	16.306	27.1766	0	0	-Inf	0.336159	0.58673	28.1335	46.8891	0	0	-Inf	0.224182	0.623591	0.833927	0.87239	0.795465	0.911822	-0.133176	1	1	231.03	269.607	192.453	0.713826	-0.486356	0.23169	0.366945
SP_0764	dihydroorotate dehydrogenase 1A	104.22	114.888	88.2169	0.767851	-0.381101	0.552216	0.986362	3477.46	3963.41	2748.53	0.693477	-0.52808	0.241309	0.481462	3938.04	4294.67	3403.11	0.792403	-0.335693	0.54239	0.915228	79.5485	76.6532	82.4437	1.07554	0.105063	0.859444	1	26389.9	24719.6	28060.3	1.13515	0.182877	0.576743	0.715449
SP_0765	DNA polymerase III subunit delta	126.815	128.107	124.877	0.974787	-0.0368411	1	1	4770	5355.44	3891.84	0.726707	-0.460555	0.301375	0.549382	4513.23	4308.41	4820.47	1.11885	0.162019	0.733525	0.992961	82.7356	73.5649	91.9063	1.24932	0.321146	0.585996	0.876247	31356.9	24794	37919.7	1.52939	0.61296	0.0671607	0.139458
SP_0766	superoxide dismutase%2C manganese-dependent	61.6831	23.1762	119.443	5.15372	2.36562	0.000451506	0.0140189	2693.1	2004.17	3726.5	1.85937	0.894812	0.0713728	0.228481	7970.69	10203	4622.19	0.453022	-1.14235	0.0247968	0.178622	96.3755	176.11	16.6408	0.0944907	-3.40368	8.76747e-09	3.10758e-07	36481.9	58789.1	14174.6	0.24111	-2.05224	6.45445e-09	1.19322e-07
SP_0767	hypothetical protein	30.7412	30.7431	30.7382	0.99984	-0.00023097	0.973053	1	706.067	534.88	962.848	1.80012	0.848092	0.223296	0.462115	864.187	639.958	1200.53	1.87596	0.907625	0.231789	0.633778	16.4267	10.7871	22.0663	2.04562	1.03254	0.122106	0.392517	3720.31	3659.86	3780.76	1.03303	0.0468873	0.901139	0.952189
SP_0768	ribosomal RNA large subunit methyltransferase N	52.7045	54.2636	50.3659	0.928171	-0.107537	0.964455	1	1881.56	2088.1	1571.76	0.752725	-0.409806	0.477317	0.727246	1924.74	1907.77	1950.21	1.02225	0.0317461	0.898348	1	34.0012	29.0657	38.9368	1.33961	0.421818	0.504804	0.820199	12864.8	10951.1	14778.5	1.34949	0.432418	0.156026	0.273439
SP_0769	VanZF-related protein	17.243	20.8832	11.7826	0.564214	-0.825687	0.459021	0.972228	422.129	458.825	367.086	0.800058	-0.321824	0.8121	0.960268	414.046	387.09	454.479	1.17409	0.231544	0.756594	0.999974	9.92655	4.86202	14.9911	3.08331	1.62448	0.040057	0.201231	2732.69	2219.79	3245.59	1.46212	0.548062	0.115619	0.217593
SP_0770	ABC transporter ATP-binding protein	98.3621	95.5611	102.563	1.07328	0.102022	0.832716	1	3551.66	3788.58	3196.29	0.843664	-0.245259	0.598871	0.820005	3625.48	3403.31	3958.74	1.1632	0.218104	0.661683	0.956218	65.138	61.7124	68.5636	1.11102	0.151883	0.819048	0.998354	23178.1	19534	26822.2	1.3731	0.457441	0.148459	0.263046
SP_0771	cyclophilin type peptidyl-prolyl cis-trans isomerase	35.5826	29.5731	44.5968	1.50802	0.592655	0.491904	0.972228	1013.19	761.81	1390.26	1.82494	0.867847	0.204001	0.437814	1667.4	1630.59	1722.61	1.05643	0.0791989	0.858771	1	26.5249	31.8114	21.2383	0.667631	-0.582877	0.334541	0.668384	7388.85	9388.59	5389.12	0.574007	-0.80086	0.0120765	0.035532
SP_0772	hypothetical protein	NA	NA	NA	NA	NA	NA	NA	2.52808	4.21347	0	0	-Inf	1	1	5.48761	9.14602	0	0	-Inf	0.706996	0.983651	0.139233	0.278466	0	0	-Inf	1	1	41.2356	52.6762	29.795	0.565625	-0.822082	0.0788749	0.15828
SP_0773	hypothetical protein	NA	NA	NA	NA	NA	NA	NA	0.0684996	0.114166	0	0	-Inf	1	1	0.236209	0.393681	0	0	-Inf	1	1	NA	NA	NA	NA	NA	NA	NA	1.52118	2.23815	0.804202	0.359315	-1.47668	0.379783	0.53381
SP_0774	hypothetical protein	0.682001	0.566882	0.85468	1.50769	0.592337	1	1	11.5101	1.25681	26.8901	21.3956	4.41924	0.106522	0.29442	18.1101	7.70416	33.719	4.37673	2.12985	0.344998	0.760548	0.203391	0	0.406781	Inf	Inf	0.859796	1	26.6108	44.3194	8.90218	0.200864	-2.31571	3.08083e-05	0.00022503
SP_0775	30S ribosomal protein S16	52.2219	39.4787	71.3367	1.80697	0.85357	0.355758	0.913412	1203.32	524.318	2221.81	4.23753	2.08322	0.00654396	0.0373633	2672.5	2621.06	2749.66	1.04907	0.0691051	0.885154	1	38.2124	48.0192	28.4057	0.591548	-0.757432	0.254046	0.592807	9375	15043.7	3706.33	0.246371	-2.02109	3.6897e-10	8.47008e-09
SP_0776	KH domain-containing protein	61.2833	56.4328	68.5591	1.21488	0.280814	1	1	1042.51	316.319	2131.8	6.7394	2.75262	0.0022048	0.0155274	1986.11	1555.14	2632.57	1.69282	0.759432	0.24521	0.647385	34.5888	28.5279	40.6497	1.42491	0.510873	0.208487	0.535733	5603.78	8969.18	2238.37	0.249563	-2.00253	3.58931e-09	7.07365e-08
SP_0777	hypothetical protein	34.8413	39.9983	27.1058	0.677673	-0.56134	0.600773	0.986362	1571.4	2052.72	849.437	0.413811	-1.27296	0.0311383	0.126249	1345.31	1535.7	1059.73	0.690061	-0.535203	0.555206	0.921114	26.9586	25.2312	28.6859	1.13692	0.185132	0.832864	1	11679.1	8827.83	14530.5	1.64598	0.718949	0.0188414	0.050918
SP_0778	16S rRNA-processing protein RimM	18.529	12.9536	26.8921	2.07604	1.05383	0.242352	0.853021	1222.76	1476.13	842.714	0.570894	-0.808705	0.248157	0.492064	958.97	897.418	1051.3	1.17147	0.228318	0.651869	0.956218	12.1934	15.1032	9.28358	0.614675	-0.702104	0.280997	0.614662	7801.72	5157.45	10446	2.02542	1.01822	0.00145142	0.00630358
SP_0779	tRNA (guanine-N(1)-)-methyltransferase	35.2062	44.0658	21.9168	0.497367	-1.00762	0.229922	0.840308	2002.58	2882.34	682.936	0.236938	-2.07742	4.27733e-05	0.00049522	1205.25	1444.94	845.715	0.585292	-0.772771	0.322139	0.744204	28.5935	25.5505	31.6364	1.23819	0.308235	0.59995	0.883948	14355.4	8310	20400.8	2.45497	1.2957	2.92129e-05	0.000215612
SP_0780	ATP cone domain-containing protein	44.6436	64.455	14.9265	0.23158	-2.11042	0.00489869	0.094627	887.543	1167.24	467.997	0.400943	-1.31853	0.0787812	0.24468	619.624	643.218	584.233	0.908298	-0.138762	1	1	27.8439	9.33512	46.3527	4.96541	2.31191	5.71765e-05	0.00113996	5988.12	3706.46	8269.78	2.23118	1.15781	0.000388451	0.00206305
SP_0781	hypothetical protein	5.92389	9.58826	0.42734	0.0445691	-4.48781	0.0434697	0.391859	386.978	636	13.4451	0.02114	-5.56388	1.20867e-05	0.000160437	1062.71	1759.95	16.8595	0.00957956	-6.70583	3.647e-10	2.11627e-08	18.4402	30.006	6.8745	0.229105	-2.12592	0.00135596	0.015089	7312.91	10123.9	4501.92	0.444682	-1.16915	0.000264512	0.00148141
SP_0782	hypothetical protein	32.3079	24.7259	43.6811	1.76662	0.820988	0.386589	0.936932	905.699	602.284	1360.82	2.25944	1.17596	0.116769	0.313996	997.729	539.753	1684.69	3.12123	1.64212	0.0656105	0.318006	13.9492	10.1341	17.7644	1.75294	0.809776	0.213821	0.542324	3684.48	3104.98	4263.98	1.37327	0.45762	0.182142	0.308092
SP_0783	hypothetical protein	6.0079	1.69005	12.4847	7.38714	2.88502	0.10042	0.583423	268.288	187.863	388.926	2.07026	1.04981	0.323511	0.573298	473.94	468.925	481.462	1.02674	0.0380658	0.904973	1	4.18751	7.16373	1.21129	0.169087	-2.56416	0.0384716	0.196982	2007.58	2685	1330.16	0.495405	-1.01332	0.00537281	0.0184602
SP_0784	glutathione reductase	37.5763	50.58	18.0706	0.357268	-1.48492	0.0858017	0.549015	3483.26	5429.07	564.547	0.103986	-3.26554	2.52266e-12	9.42078e-11	7117.89	11395.5	701.483	0.0615579	-4.02191	5.2367e-14	4.75629e-12	119.858	203.429	36.2863	0.178373	-2.48703	6.81609e-06	0.000167256	52092.4	65757.7	38427	0.584372	-0.775041	0.0311366	0.0755452
SP_0785	hypothetical protein	30.4602	22.5415	42.3382	1.87823	0.909377	0.300359	0.880825	786.967	434.728	1315.33	3.02563	1.59724	0.0662564	0.216085	1041.95	654.976	1622.42	2.47706	1.30863	0.134123	0.478127	12.9935	9.81183	16.1752	1.64854	0.721192	0.299674	0.640867	3411.01	3750.23	3071.79	0.819095	-0.287898	0.423039	0.575637
SP_0786	ABC transporter ATP-binding protein	17.8642	19.5988	15.2624	0.77874	-0.360786	0.784568	1	355.597	275.116	476.318	1.73134	0.791889	0.384366	0.635841	474.903	397.473	591.049	1.48702	0.572422	0.501228	0.882855	10.3308	6.59798	14.0636	2.13151	1.09187	0.163093	0.462687	2116.1	2285.85	1946.35	0.851477	-0.23196	0.548686	0.689654
SP_0787	hypothetical protein	69.5396	65.8386	75.091	1.14053	0.189705	0.772193	1	1397.87	767.836	2342.93	3.05134	1.60944	0.0157562	0.0763225	1776.95	1024.01	2906.36	2.83822	1.50499	0.0327301	0.211028	33.1549	19.0469	47.263	2.48141	1.31116	0.017957	0.113431	5654.53	5881.23	5427.83	0.922908	-0.115742	0.756218	0.858087
SP_0788	methionyl-tRNA synthetase	444.939	534.973	309.887	0.579258	-0.787722	0.17025	0.763955	19496.4	26045.7	9672.59	0.371371	-1.42907	0.00691243	0.0390393	14906.5	16841.1	12004.7	0.712826	-0.488379	0.385401	0.795424	337.022	289.918	384.127	1.32495	0.405937	0.402062	0.738816	140732	96915.1	184550	1.90424	0.929216	0.0347799	0.0821965
SP_0789	hypothetical protein	4.23806	3.38011	5.525	1.63456	0.708904	0.717466	0.999913	177.418	180.892	172.206	0.95198	-0.0709961	1	1	214.48	215.25	213.324	0.991053	-0.0129662	1	1	3.49451	4.56644	2.42259	0.530521	-0.914519	0.452913	0.778864	1253.31	1228.87	1277.75	1.03977	0.0562644	0.880912	0.936601
SP_0790	hypothetical protein	10.2691	6.63498	15.7202	2.36929	1.24446	0.319059	0.893533	543.301	577.854	491.471	0.850511	-0.233599	0.909916	1	548.513	506.683	611.256	1.20639	0.270693	0.67676	0.965678	6.91934	9.08482	4.75386	0.523275	-0.93436	0.288743	0.625882	3491.25	2899.51	4083	1.40817	0.493823	0.152058	0.268739
SP_0791	aldo/keto reductase	25.2351	22.0953	29.9448	1.35525	0.438564	0.687087	0.989377	724.369	584.521	934.141	1.59813	0.676385	0.354199	0.607531	945.603	803.67	1158.5	1.44152	0.527587	0.46935	0.869984	14.7494	13.6264	15.8725	1.16483	0.220123	0.734384	0.950379	4381.31	4629.63	4133	0.892727	-0.163709	0.634887	0.767967
SP_0792	hypothetical protein	3.4554	0	8.63851	Inf	Inf	0.0499704	0.411496	151.852	73.311	269.664	3.67836	1.87906	0.171444	0.401901	185.157	85.4418	334.729	3.91762	1.96998	0.163286	0.5347	1.4053	2.8106	0	0	-Inf	0.0615517	0.266311	504.211	490.461	517.961	1.05607	0.0787072	0.853422	0.922297
SP_0793	3-ketoacyl-ACP reductase	9.32318	7.5818	11.9353	1.5742	0.654617	0.638141	0.986362	402.519	423.355	371.265	0.87696	-0.189417	0.909092	1	404.217	367.886	458.714	1.24689	0.318336	0.712861	0.985705	5.12514	4.8112	5.43907	1.1305	0.176962	0.975139	1	2556.44	2118.11	2994.77	1.41389	0.499669	0.158133	0.276435
SP_0794	MutT/nudix family protein	9.49767	7.38427	12.6678	1.7155	0.778633	0.588819	0.986362	315.349	261.793	395.684	1.51144	0.595925	0.491477	0.741663	352.055	259.061	491.546	1.89741	0.924034	0.350022	0.763253	6.22855	7.15544	5.30167	0.740929	-0.432592	0.697032	0.926514	1671.41	1490.95	1851.87	1.24207	0.312748	0.389417	0.54094
SP_0795	hypothetical protein	15.5219	17.4248	12.6677	0.726991	-0.45999	0.752646	1	541.822	638.085	397.429	0.622846	-0.683052	0.548372	0.783819	559.871	602.087	496.548	0.824712	-0.278038	0.933212	1	11.8157	11.1307	12.5007	1.12308	0.167461	0.85896	1	3985.88	3459.93	4511.82	1.30402	0.382964	0.264444	0.407699
SP_0796	hypothetical protein	8.31771	11.9296	2.89984	0.243079	-2.0405	0.180286	0.78481	197.761	269.112	90.736	0.337168	-1.56846	0.251027	0.496046	215.658	284.114	112.975	0.397638	-1.33047	0.381058	0.79375	6.26185	3.94158	8.58212	2.17733	1.12256	0.213939	0.542324	1768.71	1633.02	1904.39	1.16618	0.221788	0.542377	0.685022
SP_0797	aminopeptidase	469.711	441.057	512.693	1.16242	0.217131	0.687459	0.989377	17293.9	18149	16011.2	0.882209	-0.180807	0.800451	0.954277	22184.5	23717.3	19885.4	0.838432	-0.254234	0.703407	0.981868	365.45	414.386	316.515	0.763817	-0.388701	0.436197	0.774446	132642	136705	128580	0.940566	-0.0883997	0.849425	0.922297
SP_0798	DNA-binding response regulator CiaR	31.4483	23.3949	43.5284	1.8606	0.895764	0.30099	0.880825	1963.69	2367.81	1357.51	0.573321	-0.802584	0.125767	0.331241	1841.31	1946.88	1682.96	0.864441	-0.210161	0.796377	1	25.013	33.2296	16.7963	0.50546	-0.98433	0.105174	0.359486	13970.4	11182	16758.7	1.49872	0.583732	0.0557694	0.119612
SP_0799	sensor histidine kinase CiaH	70.5151	65.8365	77.533	1.17766	0.235923	0.763332	1	6385.89	9030.82	2418.51	0.267807	-1.90074	1.22079e-05	0.000161021	4272.63	5121.63	2999.13	0.585581	-0.77206	0.145364	0.495375	68.667	90.0711	47.2629	0.524729	-0.930356	0.0868582	0.326766	46733	29488.7	63977.3	2.16955	1.1174	0.00171644	0.0072731
SP_0800	hypothetical protein	72.6445	81.5751	59.2486	0.726307	-0.461348	0.430148	0.968727	1320.48	968.143	1848.99	1.90983	0.933442	0.130609	0.338925	1863.92	1577.05	2294.22	1.45475	0.540771	0.361109	0.77529	43.7831	28.9922	58.5739	2.02033	1.01459	0.0507793	0.231409	7952.37	9055.81	6848.92	0.756301	-0.402967	0.194585	0.323379
SP_0801	hypothetical protein	50.4082	52.8173	46.7946	0.885971	-0.174669	0.808563	1	1283.46	1166.92	1458.28	1.24969	0.321568	0.583797	0.811089	1991.47	2115.04	1806.1	0.85393	-0.227811	0.750174	0.996979	34.8238	31.7269	37.9207	1.19522	0.25728	0.633714	0.903148	10210.2	12159.5	8261.03	0.679391	-0.557686	0.0756788	0.153488
SP_0802	bifunctional ATP-dependent DNA helicase/DNA polymerase III subunit epsilon	95.1149	121.753	55.1584	0.453037	-1.1423	0.0899134	0.556523	2307.63	2700.27	1718.68	0.636483	-0.651806	0.183825	0.417997	2482.63	2718.91	2128.2	0.782742	-0.353391	0.55625	0.921114	67.655	47.9651	87.3449	1.82101	0.86474	0.113228	0.375596	17351.9	15601.3	19102.5	1.22442	0.292094	0.347418	0.500522
SP_0803	rod shape-determining protein RodA	40.1577	45.786	31.7152	0.692683	-0.529733	0.577902	0.986362	1279.99	1473	990.465	0.672413	-0.57258	0.393855	0.647825	1106.91	1024.76	1230.14	1.20041	0.263527	0.655729	0.956218	24.789	16.7376	32.8405	1.96208	0.972385	0.114587	0.376837	8153.27	5887.11	10419.4	1.76987	0.823645	0.008968	0.0277955
SP_0804	4-methyl-5(b-hydroxyethyl)-thiazole monophosphate biosynthesis protein	18.4372	18.132	18.8949	1.04208	0.0594617	0.90823	1	848.252	1021.76	587.985	0.575461	-0.79721	0.269182	0.512305	739.07	747.216	726.852	0.972747	-0.039864	1	1	12.8434	12.6916	12.9952	1.02392	0.0340999	0.992248	1	5754.72	4288.55	7220.89	1.68376	0.751686	0.0215688	0.0566044
SP_0805	HAD superfamily hydrolase	16.1518	16.0935	16.2392	1.00906	0.0130093	1	1	447.056	407.974	505.679	1.23949	0.309745	0.696591	0.892559	490.054	399.653	625.655	1.56549	0.646619	0.477006	0.873001	8.75286	5.956	11.5497	1.93917	0.955442	0.246543	0.579709	2588.71	2291.05	2886.37	1.25985	0.33325	0.344648	0.49756
SP_0806	DNA gyrase subunit B	131.796	128.41	136.873	1.06591	0.0920825	0.858583	1	4597.85	4819.9	4264.77	0.884825	-0.176536	0.69759	0.892559	4396.66	3807.18	5280.88	1.38709	0.472056	0.369433	0.78191	79.2684	66.3856	92.1513	1.38812	0.473136	0.389884	0.72662	27994.9	21873.6	34116.1	1.55969	0.641263	0.0509468	0.110862
SP_0807	septation ring formation regulator EzrA	236.967	227.384	251.341	1.10536	0.144519	0.771696	1	7752.27	7695.97	7836.72	1.01829	0.0261475	0.931552	1	9344.25	9098.76	9712.5	1.06745	0.0941728	0.818633	1	156.847	150.559	163.135	1.08352	0.115732	0.853862	1	53428.3	52383.7	54472.9	1.03988	0.0564204	0.866461	0.929654
SP_0809	hypothetical protein	1.12889	1.59659	0.42734	0.267659	-1.90153	0.829493	1	56.3477	84.9494	13.4451	0.158271	-2.65953	0.2945	0.541692	120.949	190.342	16.8595	0.0885747	-3.49696	0.0718912	0.334476	2.97061	4.79409	1.14712	0.239278	-2.06324	0.148392	0.439336	846.715	1092.25	601.183	0.550409	-0.861423	0.0195196	0.0521437
SP_0810	hypothetical protein	2.45082	2.80264	1.92308	0.68617	-0.543363	0.998486	1	88.808	108.26	59.6306	0.550812	-0.860368	0.713955	0.9012	114.047	141.168	73.3667	0.519713	-0.944212	0.667264	0.959103	2.30203	2.59729	2.00676	0.772635	-0.372141	0.86484	1	791.824	815.982	767.666	0.940788	-0.0880588	0.823677	0.905135
SP_0811	transposase	4.48422	6.15097	1.98409	0.322566	-1.63233	0.551234	0.986362	128.49	172.701	62.1743	0.360012	-1.47388	0.402566	0.655941	133.676	171.086	77.5617	0.453349	-1.14131	0.590451	0.934854	4.06662	3.73104	4.4022	1.17989	0.238649	0.972358	1	1105.58	986.781	1224.38	1.24078	0.311245	0.395063	0.546548
SP_0815	hypothetical protein	NA	NA	NA	NA	NA	NA	NA	5.53174	9.21956	0	0	-Inf	0.5496	0.784131	7.53536	12.5589	0	0	-Inf	0.485364	0.875092	0.288405	0.57681	0	0	-Inf	0.669139	0.913659	68.8287	72.347	65.3103	0.902737	-0.147622	0.755282	0.857491
SP_0816	hypothetical protein	37.8328	46.7749	24.4196	0.522066	-0.937695	0.277357	0.869818	1426.09	1866.54	765.424	0.410076	-1.28604	0.03662	0.141065	2112.02	2883.25	955.182	0.331287	-1.59385	0.00861698	0.0825728	39.5096	45.4402	33.579	0.738971	-0.43641	0.416136	0.755953	14882.9	16550.1	13215.8	0.798537	-0.324569	0.279263	0.425204
SP_0817	MutT/nudix family protein	1.11077	1.85129	0	0	-Inf	0.371089	0.928255	8.01507	13.3584	0	0	-Inf	0.628373	0.841059	9.87558	16.4593	0	0	-Inf	0.623971	0.944243	0.804967	0.275702	1.33423	4.83939	2.27482	0.375553	0.714284	94.3047	94.2125	94.3968	1.00196	0.00282026	1	1
SP_0818	IS630-Spn1 transposase	1.69429	2.82382	0	0	-Inf	0.282496	0.869818	48.3691	80.6151	0	0	-Inf	0.0728879	0.232171	95.5143	159.19	0	0	-Inf	0.0209893	0.16062	2.43043	2.836	2.02486	0.713982	-0.48604	0.76563	0.968116	742.967	915.284	570.649	0.623467	-0.681615	0.0663772	0.138662
SP_0819	IS630-Spn1%2C transposase Orf2	2.67655	4.46092	0	0	-Inf	0.1206	0.644905	50.9509	84.9182	0	0	-Inf	0.0655749	0.214609	95.4983	159.164	0	0	-Inf	0.0210007	0.16062	2.42671	1.66251	3.19091	1.91934	0.940607	0.63335	0.903148	759.207	917.487	600.926	0.65497	-0.6105	0.10104	0.194357
SP_0820	ATP-dependent Clp protease ATP-binding subunit ClpE	62.7552	75.6138	43.4674	0.57486	-0.798717	0.264182	0.869818	13072.8	20884.6	1354.97	0.0648789	-3.94611	1.97882e-15	1.0574e-13	8854.21	13637.8	1678.77	0.123096	-3.02214	3.15932e-09	1.57139e-07	144.008	233.75	54.2659	0.232153	-2.10685	9.78599e-05	0.00178385	113527	79016.5	148038	1.87351	0.905745	0.034783	0.0821965
SP_0821	hypothetical protein	0.340129	0.566882	0	0	-Inf	0.829618	1	3.71717	6.19528	0	0	-Inf	0.840932	0.980146	3.85555	6.42591	0	0	-Inf	0.974416	1	0.342624	0.278466	0.406781	1.46079	0.546749	1	1	40.1213	36.4976	43.7451	1.19858	0.261321	0.595532	0.73353
SP_0822	hypothetical protein	74.0012	91.264	48.1071	0.52712	-0.923795	0.0769066	0.513578	944.118	573.314	1500.32	2.61693	1.38788	0.062578	0.207004	1806.65	1771.07	1860.03	1.05023	0.0707012	0.860864	1	47.8131	29.9071	65.719	2.19744	1.13582	0.0159294	0.103003	7087.66	10125.6	4049.69	0.399944	-1.32213	3.80631e-05	0.000269538
SP_0823	amino acid ABC transporter permease	5.42408	3.05734	8.9742	2.9353	1.55351	0.42505	0.965362	162.593	83.3395	281.474	3.37744	1.75593	0.158399	0.385185	306.929	277.183	351.548	1.26829	0.342886	0.628906	0.945708	2.24641	2.29895	2.19387	0.954292	-0.0674967	1	1	1091.59	1594.18	588.988	0.369461	-1.43651	0.000110969	0.000689922
SP_0824	amino acid ABC transporter ATP-binding protein	7.05549	5.95951	8.69946	1.45976	0.545732	0.813688	1	181.8	120.947	273.08	2.25785	1.17495	0.267612	0.510756	399.692	438.537	341.425	0.778555	-0.36113	0.902587	1	5.52074	6.75494	4.28654	0.634578	-0.656131	0.597974	0.883119	1693.32	2531.16	855.471	0.337976	-1.56501	2.29953e-05	0.000175318
SP_0825	bifunctional 5%2C10-methylene-tetrahydrofolate dehydrogenase/ 5%2C10-methylene-tetrahydrofolate cyclohydrolase	4.27	1.13376	8.97436	7.91554	2.98469	0.163477	0.740732	170.44	98.1622	278.858	2.84078	1.50629	0.259846	0.504677	283.086	242.447	344.045	1.41905	0.504929	0.625486	0.944243	2.83917	4.86478	0.813563	0.167235	-2.58005	0.0840226	0.322949	1045.67	1396.9	694.442	0.49713	-1.00831	0.00620286	0.020799
SP_0826	hypothetical protein	2.90306	2.82382	3.02191	1.07015	0.0978149	0.958855	1	293.228	425.413	94.9512	0.223198	-2.16361	0.0625228	0.207004	338.901	485.594	118.863	0.24478	-2.03044	0.0944437	0.393014	4.75202	7.47919	2.02486	0.270732	-1.88506	0.08724	0.326766	2907.99	2802.91	3013.07	1.07498	0.10431	0.7517	0.856217
SP_0828	ribose-5-phosphate isomerase A	24.1998	12.9218	41.1168	3.18197	1.66992	0.0510175	0.418299	1252.89	1231.81	1284.51	1.04279	0.0604434	0.841657	0.980443	1583.99	1575.95	1596.04	1.01275	0.0182767	0.895447	1	19.1052	28.954	9.25643	0.319695	-1.64523	0.00730072	0.0561188	8881.48	9048.03	8714.94	0.963187	-0.0541125	0.858865	0.925784
SP_0829	phosphopentomutase	32.6838	29.0152	38.1866	1.31609	0.396256	0.607072	0.986362	2323.87	3080.14	1189.45	0.386168	-1.3727	0.00411504	0.0261973	2067.77	2464.8	1472.22	0.597296	-0.743482	0.218405	0.616551	32.4223	44.0384	20.8062	0.472455	-1.08175	0.0482068	0.224146	18011.8	14209.6	21814	1.53516	0.618389	0.0467397	0.103871
SP_0830	hypothetical protein	15.36	15.9746	14.4381	0.903815	-0.145901	0.984982	1	1259.49	1797.23	452.88	0.251988	-1.98857	0.00163492	0.0120822	825.726	999.089	565.68	0.566196	-0.820628	0.415053	0.826582	13.8814	16.2999	11.463	0.703255	-0.50788	0.468643	0.790294	9242.13	5756.84	12727.4	2.21083	1.14459	0.000266208	0.00148692
SP_0831	purine nucleoside phosphorylase	24.7948	17.5966	35.5922	2.02267	1.01626	0.296496	0.880825	1804.57	2270.16	1106.2	0.48728	-1.03718	0.0420667	0.157109	1366.47	1367.31	1365.21	0.998466	-0.00221507	1	1	19.4024	26.1721	12.6327	0.482678	-1.05087	0.103687	0.356937	11982.5	7883.58	16081.5	2.03987	1.02848	0.000889048	0.00422096
SP_0832	hypothetical protein	13.4919	13.858	12.9427	0.933951	-0.0985817	1	1	783.032	1037.99	400.59	0.385927	-1.3736	0.0484318	0.174321	541.437	574.618	491.666	0.855639	-0.224925	0.828165	1	9.10812	8.28365	9.93259	1.19906	0.261904	0.865846	1	5331.94	3311.77	7352.1	2.21999	1.15056	0.000524334	0.00265858
SP_0833	hypothetical protein	20.4612	18.6565	23.1682	1.24183	0.312465	0.682627	0.989377	1586.49	2160.78	725.052	0.335551	-1.5754	0.00585852	0.0347839	998.92	1062.9	902.95	0.849515	-0.235289	0.892505	1	18.2967	23.2277	13.3657	0.575423	-0.797305	0.186013	0.50004	10734.3	6145.1	15323.5	2.49361	1.31824	2.3498e-05	0.000177852
SP_0834	hemolysin-like protein	13.9185	11.2317	17.9486	1.59803	0.676292	0.498433	0.972228	1276.97	1755.31	559.46	0.318723	-1.64962	0.00626675	0.0360771	811.405	890.28	693.093	0.778511	-0.361211	0.74214	0.995078	10.9507	13.8563	8.04514	0.580613	-0.784351	0.252151	0.590719	8784.11	5128.79	12439.4	2.42541	1.27823	5.75244e-05	0.000386394
SP_0835	purine nucleoside phosphorylase	24.5087	12.9684	41.8191	3.2247	1.68917	0.0590105	0.454333	1403.73	1471.56	1301.99	0.884771	-0.176624	0.779709	0.941979	1088.68	740.787	1610.52	2.17407	1.1204	0.169537	0.547391	10.1017	10.9064	9.29709	0.852448	-0.230317	0.777374	0.976021	7352.34	4276.38	10428.3	2.43858	1.28604	6.11462e-05	0.000408097
SP_0836	IS1167%2C transposase	0.598276	0	1.49569	Inf	Inf	0.60061	0.986362	36.8301	30.0117	47.0577	1.56798	0.648907	0.601164	0.822604	66.4776	71.4572	59.0082	0.825784	-0.276164	1	1	0.723218	1.44644	0	0	-Inf	0.234624	0.566499	310.549	408.654	212.444	0.519862	-0.943798	0.0141245	0.0405303
SP_0837	topology modulation protein	6.65457	7.30592	5.67755	0.777117	-0.363797	0.991019	1	254.922	306.117	178.129	0.581899	-0.78116	0.619356	0.836512	258.152	281.879	222.561	0.789563	-0.340873	0.960305	1	5.60073	5.96759	5.23386	0.877048	-0.189272	0.829649	1	1891.23	1613.16	2169.3	1.34475	0.427336	0.229302	0.364267
SP_0838	30S ribosomal protein S20	342.468	250.229	480.826	1.92154	0.942264	0.194127	0.797563	6803.24	1332.32	15009.6	11.2658	3.49387	1.48704e-07	2.95143e-06	11164.5	6186.86	18631	3.01138	1.59043	0.00704639	0.0718044	147.578	115.039	180.117	1.5657	0.646809	0.132058	0.412841	22465.4	35513.4	9417.43	0.265179	-1.91496	4.86723e-09	9.41449e-08
SP_0839	pantothenate kinase	8.56005	4.98729	13.9192	2.79094	1.48075	0.280696	0.869818	264.376	149.923	436.056	2.90854	1.54029	0.148672	0.369287	497.324	466.354	543.779	1.16602	0.221594	0.696339	0.978905	5.72681	7.87486	3.57876	0.454453	-1.1378	0.234545	0.566499	1869.82	2679.24	1060.41	0.395786	-1.33721	0.000254886	0.00144298
SP_0840	hypothetical protein	0.932051	0.556291	1.49569	2.68868	1.4269	0.826039	1	24.0905	8.77909	47.0577	5.3602	2.42229	0.239373	0.479666	34.0705	17.4454	59.0082	3.38245	1.75807	0.336166	0.754677	0.348038	0.298344	0.397732	1.33313	0.414821	1	1	81.3396	100.549	62.1307	0.617918	-0.694512	0.105911	0.202053
SP_0841	hypothetical protein	7.12668	7.19734	7.02069	0.975456	-0.0358509	1	1	266.136	297.384	219.263	0.737309	-0.43966	0.810841	0.960109	271.207	270.457	272.333	1.00694	0.00997284	0.894526	1	5.83043	6.48753	5.17332	0.797426	-0.326578	0.809546	0.992339	1829.97	1554.46	2105.48	1.35448	0.437736	0.224551	0.358629
SP_0842	pyrimidine-nucleoside phosphorylase	44.5069	42.7377	47.1607	1.10349	0.142073	0.715719	0.99896	1494.09	1507.79	1473.54	0.977285	-0.033149	1	1	1255.37	871.435	1831.27	2.10144	1.07138	0.144676	0.494645	22.6567	14.6922	30.6212	2.08418	1.05948	0.109997	0.369359	7848.69	5016.79	10680.6	2.12897	1.09016	0.000627141	0.00314172
SP_0843	deoxyribose-phosphate aldolase	52.1712	57.4649	44.2306	0.769698	-0.377635	0.564675	0.986362	1474.42	1539.53	1376.74	0.894256	-0.16124	0.788495	0.946558	1299.72	1031.24	1702.44	1.65087	0.723231	0.325542	0.744204	31.0789	20.9007	41.2571	1.97395	0.981088	0.0763933	0.309126	8410.67	5915.82	10905.5	1.84345	0.882412	0.00521407	0.0181235
SP_0844	cytidine deaminase	17.6863	22.5582	10.3784	0.460073	-1.12007	0.298688	0.880825	638.013	847.169	324.28	0.382781	-1.38541	0.0987921	0.283736	511.356	583.584	403.014	0.690584	-0.534112	0.684973	0.968794	14.8377	13.4694	16.206	1.20317	0.266842	0.662491	0.913659	4673.69	3344.69	6002.69	1.79469	0.843738	0.0114377	0.0338432
SP_0845	lipoprotein	217.848	248.857	171.336	0.688494	-0.538484	0.373246	0.928255	6579.31	7409.55	5333.94	0.719875	-0.474183	0.270426	0.513268	6319.04	6133.58	6597.25	1.0756	0.105135	0.836506	1	145.226	111.866	178.585	1.59641	0.674835	0.204962	0.529417	43845.7	35222.3	52469.1	1.48966	0.574981	0.099278	0.191661
SP_0846	sugar ABC transporter ATP-binding protein	85.2438	85.8059	84.4007	0.983623	-0.0238219	0.89617	1	2305.57	2083.4	2638.83	1.2666	0.340961	0.422551	0.672725	2394.11	1802.03	3282.23	1.82141	0.865058	0.123382	0.456185	48.3	34.9525	61.6475	1.76375	0.818647	0.101272	0.355262	12548.3	10341.1	14755.5	1.42688	0.512869	0.0916798	0.179661
SP_0847	sugar ABC transporter permease	46.9248	41.0084	55.7993	1.36068	0.444326	0.546323	0.986362	1733.25	1727.77	1741.46	1.00792	0.011385	0.92985	1	1730.46	1443.44	2161	1.49712	0.582186	0.34123	0.757583	27.5244	25.6063	29.4426	1.14982	0.201404	0.743401	0.955751	10276.2	8310.88	12241.5	1.47295	0.55871	0.068657	0.141937
SP_0848	sugar ABC transporter permease	61.89	64.3022	58.2718	0.906218	-0.142069	0.910125	1	2225.07	2496.52	1817.88	0.728164	-0.457664	0.384078	0.635841	2059.95	1930.18	2254.61	1.16808	0.224142	0.662807	0.956218	39.2368	32.355	46.1185	1.42539	0.511357	0.371821	0.714284	14403.3	11118.6	17688	1.59084	0.669792	0.0266861	0.0666597
SP_0851	glycerol-3-phosphate acyltransferase PlsY	23.0358	23.3952	22.4967	0.961598	-0.0564945	0.993172	1	897.506	1027.64	702.304	0.683414	-0.549168	0.487746	0.738708	1261.78	1521.76	871.811	0.572898	-0.803649	0.30598	0.730505	21.3888	25.9985	16.7791	0.645387	-0.631763	0.270852	0.602804	8012.71	8749.63	7275.79	0.831554	-0.266118	0.406343	0.558454
SP_0852	DNA topoisomerase IV subunit B	61.9544	56.4119	70.2681	1.24563	0.316871	0.61723	0.986362	1426.45	916.877	2190.82	2.38944	1.25667	0.0493683	0.176472	1748.32	1103.86	2715.02	2.45957	1.2984	0.0620578	0.306836	28.356	16.2176	40.4943	2.49693	1.32016	0.0239497	0.141045	6414.92	6341.97	6487.88	1.02301	0.0328165	0.92518	0.967142
SP_0853	hypothetical protein	NA	NA	NA	NA	NA	NA	NA	NA	NA	NA	NA	NA	NA	NA	0.0882594	0.147099	0	0	-Inf	1	1	NA	NA	NA	NA	NA	NA	NA	0.422552	0.845104	0	0	-Inf	0.448512	0.600447
SP_0854	hypothetical protein	6.77854	6.94263	6.53239	0.940909	-0.0878724	1	1	136.27	92.1809	202.403	2.19571	1.13469	0.42386	0.673266	152.445	88.2239	248.777	2.81984	1.49561	0.317952	0.743787	2.91798	0.849749	4.98621	5.86787	2.55284	0.0801617	0.315698	579.59	507.009	652.172	1.28631	0.363241	0.342892	0.496053
SP_0855	DNA topoisomerase IV subunit A	142.855	167.62	105.707	0.630635	-0.665122	0.336418	0.906367	2870.04	2579.44	3305.92	1.28164	0.357992	0.375579	0.629691	3140.84	2492.4	4113.51	1.65042	0.722832	0.161667	0.533813	79.8777	39.5321	120.223	3.04116	1.60462	0.00329987	0.03066	16310.1	14347.2	18273.1	1.27363	0.348949	0.259671	0.402413
SP_0856	branched-chain amino acid aminotransferase	113.891	112.326	116.238	1.03483	0.0493886	0.986314	1	2313.55	1438.23	3626.53	2.52152	1.33429	0.0142576	0.071425	2934.94	1892.73	4498.25	2.37659	1.24889	0.0341632	0.218247	57.4623	34.2625	80.6621	2.35424	1.23526	0.0183647	0.114722	10534.1	10887.2	10181.1	0.935144	-0.0967392	0.75235	0.85649
SP_0858	hypothetical protein	89.2907	100.386	72.6484	0.723693	-0.466551	0.595546	0.986362	1755.07	1407.16	2276.94	1.61811	0.694312	0.152643	0.375128	2049.15	1521.19	2841.1	1.86769	0.901253	0.113422	0.436791	47.1716	22.358	71.9851	3.21965	1.6869	0.00252972	0.0253502	9355.64	8749.9	9961.38	1.13846	0.18708	0.547434	0.689568
SP_0859	hypothetical protein	64.2386	80.8742	39.2851	0.485756	-1.0417	0.20674	0.817305	1115.45	1039.08	1230	1.18375	0.243363	0.589911	0.814694	1362.52	1249.05	1532.72	1.22711	0.295263	0.573427	0.921909	39.232	20.5001	57.9639	2.8275	1.49953	0.00963975	0.068845	7277.54	7199.93	7355.16	1.02156	0.030773	0.916519	0.960666
SP_0860	pyrrolidone-carboxylate peptidase	100.197	109.833	85.7439	0.780678	-0.357201	0.579685	0.986362	1742.74	1118.51	2679.09	2.39524	1.26017	0.0284457	0.118556	2078.22	1244.04	3329.5	2.67636	1.42027	0.0280845	0.191727	49.5465	20.2696	78.8233	3.88874	1.9593	0.000319896	0.00467391	7536.29	7158.32	7914.26	1.1056	0.144835	0.644432	0.774957
SP_0861	hypothetical protein	39.0976	38.1583	40.5065	1.06154	0.0861558	0.927089	1	616.22	185.324	1262.56	6.81274	2.76824	0.00952544	0.0509001	911.676	476.728	1564.1	3.2809	1.71409	0.0620243	0.306836	17.8141	8.1815	27.4466	3.35472	1.74619	0.00430424	0.0374468	2018.27	2728.6	1307.95	0.479348	-1.06085	0.00334058	0.0126422
SP_0862	30S ribosomal protein S1	1018.17	677.691	1528.89	2.25603	1.17379	0.0614339	0.466268	23934.2	8083.16	47710.7	5.90248	2.56132	0.000606356	0.00509535	32490.9	14687.4	59196.1	4.03039	2.01092	0.00193965	0.0253246	370.808	254.604	487.011	1.91282	0.935703	0.0483658	0.224146	70807.2	84427.6	57186.8	0.677347	-0.562032	0.148294	0.263046
SP_0864	hypothetical protein	15.6826	16.1255	15.0182	0.931332	-0.102633	1	1	412.695	375.899	467.888	1.24472	0.315817	0.689114	0.887014	530.006	497.163	579.271	1.16515	0.22052	0.757281	0.999974	9.45429	7.34887	11.5597	1.57299	0.653513	0.51048	0.824523	2755.01	2854.33	2655.7	0.930411	-0.10406	0.759929	0.860896
SP_0865	DNA polymerase III subunits gamma and tau	91.0574	94.9047	85.2865	0.898654	-0.154162	0.80453	1	2468.28	2342.49	2656.96	1.13425	0.181737	0.712947	0.90102	2998.02	2803.84	3289.29	1.17314	0.230373	0.65788	0.956218	60.1585	52.2028	68.1143	1.3048	0.383832	0.469451	0.790573	16332.2	16112.6	16551.9	1.02726	0.038806	0.906288	0.95618
SP_0866	hypothetical protein	24.495	30.182	15.9645	0.528939	-0.918826	0.291943	0.876291	293.626	157.272	498.158	3.16749	1.66334	0.136768	0.350582	437.239	316.71	618.032	1.95141	0.964517	0.316229	0.741417	13.9722	6.24606	21.6984	3.47394	1.79657	0.00809877	0.0607884	1464.9	1819.2	1110.6	0.610489	-0.711964	0.0495654	0.108877
SP_0867	ABC transporter ATP-binding protein	45.2938	17.2484	87.3619	5.06492	2.34054	0.0013915	0.0346775	1523.58	721.385	2726.88	3.78006	1.91841	0.00424376	0.0268814	3026.76	2788.33	3384.39	1.21377	0.279497	0.560064	0.921114	32.5492	52.717	12.3814	0.234865	-2.0901	0.000390742	0.00558119	10605.3	16110.6	5100.06	0.316565	-1.65943	1.46901e-07	1.96716e-06
SP_0868	hypothetical protein	97.2841	62.1817	149.938	2.41128	1.2698	0.0531095	0.426227	3155.2	2140.38	4677.43	2.18532	1.12785	0.0237484	0.103108	5662.38	5570.01	5800.94	1.04146	0.0586067	0.862102	1	72.368	100.049	44.6867	0.446647	-1.16279	0.0402119	0.201336	23672.2	32206.8	15137.6	0.470013	-1.08923	0.000797295	0.00382885
SP_0869	class-V aminotransferase	80.9431	47.7874	130.677	2.73455	1.4513	0.0266107	0.286368	3024.04	2323.37	4075.05	1.75394	0.810597	0.0957082	0.277407	4837.73	4695.28	5051.42	1.07585	0.10548	0.801333	1	56.6499	78.9769	34.3229	0.434594	-1.20226	0.0307781	0.168795	21787.6	27144.6	16430.6	0.605297	-0.724285	0.0232	0.0597593
SP_0870	NifU family protein	22.0721	11.2272	38.3393	3.41486	1.77183	0.0615453	0.466268	801.947	541.406	1192.76	2.20308	1.13952	0.15447	0.377297	1283.83	1157.08	1473.95	1.27385	0.349195	0.619896	0.944243	14.3986	20.7393	8.05782	0.388529	-1.36391	0.0472448	0.223909	5258.24	6688.73	3827.76	0.572269	-0.805234	0.0144826	0.0412181
SP_0871	intein-containing protein	138.031	105.939	186.171	1.75734	0.813397	0.174078	0.767746	4087.8	2940.31	5809.03	1.97565	0.982327	0.0392709	0.149617	7108	7042.37	7206.45	1.0233	0.0332272	0.895194	1	102.173	128.307	76.0392	0.592636	-0.754781	0.157465	0.454626	30765.4	40732.6	20798.2	0.510603	-0.969726	0.00362436	0.0134481
SP_0872	D-alanyl-D-alanine carboxypeptidase	56.8151	64.8183	44.8104	0.691323	-0.532568	0.338575	0.907211	1010.23	751.821	1397.85	1.85929	0.894748	0.185835	0.418958	1835.41	1903.33	1733.54	0.910792	-0.134806	0.896734	1	37.0089	27.4175	46.6003	1.69966	0.765244	0.117742	0.38261	8142.77	10966.5	5319.01	0.485022	-1.04388	0.000998399	0.00461691
SP_0873	hypothetical protein	34.426	35.0936	33.4246	0.952441	-0.0702987	0.953577	1	889.632	787.138	1043.37	1.32553	0.406566	0.512972	0.75818	1548.15	1716.87	1295.07	0.75432	-0.406751	0.609792	0.942828	29.3375	33.4955	25.1794	0.751725	-0.411723	0.480428	0.796828	7726.02	9889.69	5562.35	0.562439	-0.830231	0.0100855	0.0305786
SP_0874	hypothetical protein	NA	NA	NA	NA	NA	NA	NA	0.0328849	0.0548082	0	0	-Inf	1	1	0.119695	0.199491	0	0	-Inf	1	1	NA	NA	NA	NA	NA	NA	NA	0.75467	1.11763	0.39171	0.350482	-1.51259	0.667099	0.791352
SP_0875	lactose phosphotransferase system repressor	60.5457	12.4692	132.66	10.639	3.41129	8.08459e-07	7.47413e-05	1972.33	525.58	4142.46	7.88169	2.9785	2.63312e-05	0.00032279	2332.64	458.409	5143.99	11.2214	3.48818	4.14576e-05	0.00104343	8.66779	8.38651	8.94907	1.06708	0.093667	0.964054	1	3169.52	2619.68	3719.37	1.41978	0.505664	0.167754	0.289619
SP_0876	1-phosphofructokinase	58.1634	17.7578	118.772	6.68843	2.74167	7.90138e-05	0.0037413	2174.48	1153.22	3706.37	3.21392	1.68433	0.00358957	0.023361	2307.33	779.841	4598.56	5.89679	2.55993	0.000639729	0.00947798	10.949	9.1424	12.7556	1.39521	0.480486	0.522941	0.83063	6314.16	4464.63	8163.69	1.82853	0.870683	0.00953144	0.0292811
SP_0877	PTS system fructose specific transporter subunit IIABC	126.795	31.4122	269.869	8.59122	3.10286	1.20745e-07	1.5246e-05	5373.73	3340.62	8423.4	2.52151	1.33429	0.00666377	0.037883	6305.52	3539.73	10454.2	2.95338	1.56237	0.00746169	0.0749397	40.2963	58.0636	22.5291	0.388007	-1.36585	0.0108065	0.0754877	22012.8	20352.7	23672.8	1.16313	0.218008	0.547825	0.689568
SP_0878	SpoE family protein	106.626	129.949	71.6418	0.551308	-0.85907	0.162946	0.740732	3213.74	3867.13	2233.66	0.577602	-0.791853	0.0825499	0.252782	2971.44	3106.97	2768.14	0.890945	-0.166592	0.802485	1	74.4256	55.5509	93.3002	1.67954	0.748068	0.148511	0.439336	22635.8	17870.1	27401.5	1.53338	0.616711	0.0530178	0.114652
SP_0879	hypothetical protein	13.2388	19.5413	3.7851	0.193697	-2.36812	0.0587956	0.454333	2180.68	3556.07	117.59	0.0330673	-4.91845	1.09602e-17	6.92151e-16	1142.4	1807.3	145.04	0.0802519	-3.63932	5.3002e-06	0.000175748	24.1869	34.3427	14.0311	0.408561	-1.29138	0.0339934	0.182762	17750.3	10335	25165.7	2.43499	1.28392	5.44818e-05	0.000367137
SP_0880	class-V aminotransferase	31.2673	29.7071	33.6077	1.1313	0.177987	0.862008	1	1124.18	1174.14	1049.26	0.893645	-0.162227	0.882534	1	1735.33	2023.78	1302.66	0.643674	-0.635599	0.360477	0.774729	26.4162	31.511	21.3214	0.676634	-0.563552	0.346103	0.683906	9961.69	11611.5	8311.86	0.71583	-0.482312	0.11981	0.223667
SP_0881	thiamine biosynthesis protein ThiI	28.8581	30.5755	26.2819	0.859573	-0.218309	0.831087	1	1196.96	1448.92	819.022	0.565263	-0.823005	0.193521	0.425689	1718.97	2188.72	1014.35	0.463444	-1.10953	0.0853568	0.37148	32.6267	43.3147	21.9388	0.506499	-0.98137	0.0780161	0.312688	11426.4	12597.3	10255.4	0.814096	-0.296728	0.339071	0.492294
SP_0882	hypothetical protein	1.9455	0.556291	4.02931	7.24316	2.85662	0.424031	0.965283	58.6134	14.257	125.148	8.77802	3.13389	0.166677	0.39743	88.3995	44.4551	154.316	3.47128	1.79547	0.304192	0.728735	0.487271	0.57681	0.397732	0.689537	-0.5363	1	1	178.155	255.491	100.819	0.394607	-1.34151	0.000897663	0.00424258
SP_0883	hypothetical protein	1.01403	1.69005	0	0	-Inf	0.494275	0.972228	3.3662	5.61034	0	0	-Inf	0.909844	1	9.49202	15.82	0	0	-Inf	0.625788	0.944243	0.605647	0	1.21129	Inf	Inf	0.25921	0.592807	65.2265	90.8523	39.6007	0.43588	-1.198	0.00786758	0.025169
SP_0884	hypothetical protein	0.976808	0	2.44202	Inf	Inf	0.445499	0.972228	34.2777	6.74082	75.583	11.2127	3.48707	0.194257	0.425689	46.7205	16.0227	92.7671	5.78973	2.5335	0.26862	0.680178	0.287023	0.574046	0	0	-Inf	0.668853	0.913659	69.8424	91.9975	47.6873	0.518354	-0.94799	0.0327744	0.0784258
SP_0885	hypothetical protein	4.19684	2.80264	6.28813	2.24365	1.16585	0.566626	0.986362	101.771	39.1399	195.716	5.00043	2.32205	0.17658	0.407523	155.587	97.9766	242.002	2.46999	1.30451	0.337897	0.755236	1.57743	1.14809	2.00676	1.74791	0.805629	0.787036	0.98264	420.497	564.296	276.699	0.490343	-1.02814	0.00793187	0.0252972
SP_0886	type I restriction-modification system%2C M subunit	12.1978	12.2508	12.1183	0.989185	-0.0156882	0.950905	1	409.249	430.065	378.024	0.878993	-0.186076	0.949982	1	727.005	899.143	468.798	0.521383	-0.939586	0.319718	0.744204	13.7037	18.631	8.77643	0.471065	-1.086	0.096595	0.346222	4114.3	5188.1	3040.5	0.586051	-0.770901	0.0221839	0.0578893
SP_0887	type I restriction-modification system subunit S	9.93457	14.2785	3.41872	0.239432	-2.06231	0.212129	0.825128	361.056	530.053	107.56	0.202924	-2.30099	0.0330793	0.131823	495.539	735.98	134.876	0.18326	-2.44803	0.0201178	0.156231	9.63198	9.03401	10.23	1.13238	0.179361	0.945316	1	3994.23	4242.47	3746	0.882976	-0.179554	0.582307	0.720213
SP_0888	hypothetical protein	5.17774	3.35893	7.90595	2.35371	1.23494	0.491604	0.972228	311.241	354.657	246.117	0.693958	-0.52708	0.685334	0.884437	416.257	490.831	304.398	0.620168	-0.689268	0.571555	0.921909	4.77003	7.13556	2.40449	0.336973	-1.56929	0.145206	0.436987	2663.82	2821.87	2505.78	0.887987	-0.171389	0.611089	0.747841
SP_0889	hypothetical protein	9.34068	12.9427	3.93771	0.304243	-1.71671	0.245419	0.853021	303.472	424.025	122.641	0.28923	-1.78971	0.101785	0.288737	412.326	586.027	151.775	0.25899	-1.94903	0.0711267	0.33166	8.94098	8.59029	9.29168	1.08165	0.113233	0.905035	1	3192.08	3382.38	3001.78	0.887475	-0.172221	0.625163	0.759282
SP_0890	phage integrase family integrase/recombinase	1.52904	1.38847	1.73989	1.2531	0.325506	1	1	30.2932	14.078	54.616	3.87954	1.95588	0.297964	0.546136	38.7696	19.0928	68.2849	3.57648	1.83854	0.319664	0.744204	0.500336	0	1.00067	Inf	Inf	0.247973	0.582356	104.424	109.388	99.4591	0.909231	-0.137281	0.727379	0.836307
SP_0891	type I restriction-modification system subunit S	1.01403	1.69005	0	0	-Inf	0.494275	0.972228	62.9652	104.942	0	0	-Inf	0.0402436	0.151545	95.1971	158.662	0	0	-Inf	0.0212246	0.16123	2.72284	4.23439	1.21129	0.286061	-1.80561	0.204028	0.528711	828.964	915.749	742.179	0.810461	-0.303185	0.401887	0.553423
SP_0892	type I restriction-modification system%2C R subunit	101.64	112.705	85.0418	0.754551	-0.40631	0.548624	0.986362	2911.47	3080.37	2658.12	0.862923	-0.212696	0.739135	0.920165	3061.94	2899.88	3305.02	1.13971	0.188666	0.647776	0.956218	66.6288	52.3686	80.889	1.54461	0.627242	0.241718	0.574719	19246.4	16697.1	21795.7	1.30535	0.384442	0.230106	0.365021
SP_0893	transcriptional repressor	32.7487	39.6036	22.4663	0.56728	-0.817868	0.419938	0.965283	1574.06	2156.95	699.724	0.324404	-1.62414	0.00324291	0.0217307	1625.71	2132.21	865.962	0.406133	-1.29997	0.0466969	0.259056	33.2409	38.0879	28.394	0.745485	-0.423749	0.379643	0.716035	13767.5	12259.9	15275.1	1.24594	0.317236	0.310152	0.458859
SP_0894	x-prolyl-dipeptidyl aminopeptidase	126.425	155.458	82.8752	0.533105	-0.90751	0.155901	0.725157	3993.2	4936.19	2578.73	0.522413	-0.936738	0.0292164	0.120568	4594.73	5532.97	3187.36	0.576067	-0.795691	0.11612	0.441046	103.662	95.7994	111.524	1.16414	0.219262	0.721742	0.944255	33356.9	31795.4	34918.4	1.09822	0.135167	0.710343	0.823021
SP_0895	DNA polymerase III DnaE	103.729	122.679	75.3044	0.61383	-0.704088	0.278318	0.869818	7599.1	11095.8	2354.01	0.212153	-2.23682	4.9204e-07	8.83975e-06	3228.16	3428.73	2927.3	0.853755	-0.228107	0.759771	1	72.1006	56.1376	88.0636	1.56871	0.64958	0.213432	0.542324	49178.9	19732.2	78625.7	3.98464	1.99445	7.70762e-08	1.11814e-06
SP_0896	6-phosphofructokinase	224.298	202.525	256.958	1.26877	0.343429	0.534668	0.985837	7935.17	7880.25	8017.54	1.01742	0.0249185	0.912111	1	6917.41	4898.44	9945.87	2.03042	1.02178	0.060171	0.301432	113.063	80.7872	145.339	1.79903	0.847221	0.114492	0.376837	41960.8	28124	55797.7	1.98399	0.988403	0.00516023	0.0179846
SP_0897	pyruvate kinase	683.202	727.644	616.539	0.84731	-0.239039	0.625479	0.986362	20995.6	22167.2	19238.3	0.867871	-0.204448	0.764078	0.931218	17290.2	12905.5	23867.2	1.84939	0.887046	0.105595	0.41937	375.705	228.843	522.566	2.28351	1.19126	0.0163576	0.105062	115702	74355.3	157048	2.11213	1.0787	0.0113819	0.0337739
SP_0899	hypothetical protein	66.8328	87.3752	36.0192	0.412236	-1.27846	0.0992496	0.581977	1846.69	2328.47	1124.01	0.482723	-1.05073	0.0490531	0.175647	1870.8	2188.29	1394.58	0.63729	-0.649979	0.325817	0.744204	50.7872	38.9399	62.6346	1.6085	0.685711	0.250401	0.587337	14545.3	12603.1	16487.5	1.30821	0.387598	0.212797	0.3446
SP_0901	hypothetical protein	16.8068	21.1533	10.2869	0.486302	-1.04008	0.43697	0.972228	582.416	757.34	320.029	0.422569	-1.24274	0.139813	0.355763	508.528	583.899	395.471	0.677293	-0.562147	0.622147	0.944243	11.5727	7.98807	15.1574	1.89751	0.924104	0.267131	0.598856	4364.82	3366.03	5363.62	1.59346	0.672159	0.046732	0.103871
SP_0902	hypothetical protein	47.4467	71.7315	11.0194	0.15362	-2.70256	0.00108693	0.0278196	1255.55	1862.95	344.448	0.184894	-2.43523	9.29621e-05	0.00102504	1027.43	1426.86	428.303	0.300173	-1.73614	0.030408	0.198911	41.0203	30.6142	51.4264	1.67982	0.748307	0.194974	0.516156	10707.7	8220.91	13194.5	1.60499	0.682567	0.0277761	0.0690766
SP_0904	hypothetical protein	43.4458	54.7258	26.5259	0.484707	-1.04482	0.17239	0.764653	2146.89	3025.35	829.197	0.274083	-1.86731	0.000210903	0.00208304	2465.93	3422.46	1031.13	0.301284	-1.73081	0.00212705	0.0272602	50.5748	61.8451	39.3046	0.635534	-0.653959	0.237716	0.569447	20580	19732	21428.1	1.08596	0.11897	0.697697	0.813331
SP_0905	hypothetical protein	27.0696	19.5159	38.4001	1.96763	0.976458	0.268012	0.869818	1444.82	1608.84	1198.79	0.745129	-0.424438	0.519033	0.76281	1953.3	2263.4	1488.15	0.657485	-0.604971	0.359254	0.773492	27.4535	40.8985	14.0085	0.342519	-1.54574	0.00848641	0.0627143	12200.3	13010.7	11389.9	0.875421	-0.191951	0.527327	0.671699
SP_0906	hypothetical protein	NA	NA	NA	NA	NA	NA	NA	9.67986	16.1331	0	0	-Inf	0.552432	0.785313	21.0498	35.083	0	0	-Inf	0.313954	0.73691	0.149172	0.298344	0	0	-Inf	1	1	158.06	201.91	114.209	0.565643	-0.822037	0.0405432	0.0924614
SP_0907	hypothetical protein	21.1289	17.3885	26.7397	1.53778	0.620851	0.577842	0.986362	585.429	419.017	835.047	1.99287	0.994849	0.221043	0.460192	958.366	905.904	1037.06	1.14478	0.195068	0.727377	0.991871	14.965	17.4437	12.4862	0.715801	-0.482369	0.517083	0.828199	4095.06	5224.36	2965.75	0.567677	-0.816858	0.0161755	0.0451745
SP_0908	transcriptional regulator	167.594	224.297	82.5388	0.367989	-1.44227	0.0202081	0.242241	5910.17	8130.87	2579.13	0.317202	-1.65653	0.000163751	0.0016978	4366.95	5141.21	3205.56	0.623503	-0.681533	0.216954	0.613284	124.919	88.8221	161.017	1.8128	0.85822	0.100105	0.353506	43644.9	29669.7	57620.1	1.94205	0.95758	0.00676184	0.0222157
SP_0909	hypothetical protein	36.0464	50.9808	13.6447	0.267643	-1.90162	0.0219703	0.255286	2090.8	3201.89	424.173	0.132476	-2.9162	1.09865e-08	2.69363e-07	1100.44	1484.97	523.651	0.352633	-1.50376	0.0471237	0.259056	31.4559	26.3119	36.6	1.391	0.476126	0.390685	0.726781	15617.9	8551.31	22684.4	2.65274	1.40748	6.82262e-06	6.11693e-05
SP_0910	hypothetical protein	40.0513	56.1904	15.8425	0.281943	-1.82653	0.0154419	0.205965	1203.21	1677.22	492.198	0.29346	-1.76877	0.00339487	0.0226036	1310.07	1778.69	607.141	0.341341	-1.55071	0.0276065	0.190262	35.6185	30.864	40.373	1.30809	0.387465	0.410414	0.750168	11046.7	10211.9	11881.5	1.16349	0.218459	0.471651	0.619672
SP_0911	hypothetical protein	2.37978	2.25694	2.56404	1.13607	0.184054	0.947658	1	287.838	425.95	80.6704	0.189389	-2.40057	0.0407845	0.152957	293.963	422.5	101.157	0.239425	-2.06236	0.109754	0.430162	4.31028	7.00247	1.61808	0.231072	-2.11359	0.0672049	0.284485	2730.01	2435.49	3024.52	1.24185	0.312492	0.383193	0.536683
SP_0912	ABC transporter ATP-binding protein	28.3625	34.4502	19.2309	0.558222	-0.841089	0.342913	0.911727	334.706	160.888	595.434	3.70092	1.88788	0.129349	0.336955	442.172	249.509	731.166	2.93042	1.55111	0.186284	0.564113	14.9087	5.0952	24.7221	4.85204	2.27859	0.00140368	0.0153502	1289.13	1438.57	1139.68	0.792233	-0.336003	0.349771	0.502872
SP_0913	ABC transporter permease	43.7203	48.1621	37.0575	0.769432	-0.378135	0.699591	0.997067	856.878	661.592	1149.81	1.73794	0.797378	0.325216	0.574951	949.717	638.949	1415.87	2.21594	1.14792	0.200945	0.593841	21.9501	9.37211	34.5281	3.68414	1.88133	0.00345483	0.0317911	4188.27	3685.92	4690.61	1.27258	0.347753	0.302924	0.451683
SP_0915	IS1239 transposase	0.851194	1.13376	0.42734	0.376922	-1.40766	1	1	72.6784	112.167	13.4451	0.119866	-3.0605	0.174313	0.404081	119.903	188.599	16.8595	0.0893932	-3.48369	0.0740001	0.336789	1.84328	2.873	0.813563	0.283176	-1.82023	0.307604	0.649811	940.356	1087.04	793.676	0.730128	-0.453778	0.215357	0.347667
SP_0916	lysine decarboxylase	26.9541	16.6982	42.3379	2.53548	1.34226	0.153386	0.717317	880.266	586.737	1320.56	2.25068	1.17036	0.113964	0.309649	2928.73	3789.59	1637.42	0.432084	-1.21062	0.0245349	0.177963	35.3073	58.6091	12.0054	0.204838	-2.28744	0.00012033	0.00215244	13088.5	22027.8	4149.13	0.188359	-2.40844	6.41702e-14	1.97135e-12
SP_0917	pilin gene inverting-like protein	0.769212	0	1.92303	Inf	Inf	0.526692	0.985837	28.51	7.18149	60.5028	8.42482	3.07465	0.16521	0.395744	36.0376	9.48416	75.8677	7.99941	2.99989	0.176178	0.557381	0.137851	0.275702	0	0	-Inf	1	1	52.6815	54.5114	50.8516	0.932862	-0.100265	0.810829	0.895728
SP_0918	spermidine synthase	13.3934	10.7432	17.3687	1.61671	0.693062	0.553597	0.986362	587.787	619.002	540.964	0.873928	-0.194413	0.879811	1	1572.69	2174.81	669.497	0.307841	-1.69974	0.0100074	0.0941687	21.5904	35.4746	7.70616	0.217231	-2.2027	0.000537074	0.00704082	8499.52	12622.4	4376.61	0.346732	-1.52811	1.756e-06	1.80704e-05
SP_0919	hypothetical protein	19.3758	21.5076	16.178	0.752201	-0.41081	0.7841	1	741.747	898.496	506.624	0.563858	-0.826596	0.341642	0.593814	1912.99	2767.34	631.464	0.228184	-2.13173	0.000621424	0.00927253	34.0889	52.7475	15.4304	0.292534	-1.77332	0.00161754	0.0170109	11204.1	16053.3	6355.01	0.39587	-1.3369	1.76317e-05	0.000136924
SP_0920	carboxynorspermidine decarboxylase	28.7477	18.7515	43.742	2.33272	1.22201	0.164354	0.742928	1288.96	1238.77	1364.24	1.10128	0.139182	0.778731	0.94189	2142.57	2443.35	1691.39	0.692242	-0.530651	0.398409	0.81277	31.6372	49.81	13.4643	0.270314	-1.88729	0.00120746	0.0137597	11457.2	14145.1	8769.26	0.619953	-0.68977	0.0247765	0.0624758
SP_0921	agmatine deiminase	30.7338	29.9167	31.9593	1.06827	0.0952824	0.992324	1	1234.63	1391.2	999.767	0.718637	-0.476665	0.525846	0.768487	2040.5	2571.23	1244.41	0.483977	-1.04699	0.0947231	0.393393	32.4784	43.4545	21.5023	0.494823	-1.01502	0.0840275	0.322949	12351.6	14858.1	9845.09	0.66261	-0.593769	0.0528749	0.114462
SP_0922	carbon-nitrogen hydrolase	36.4177	30.395	45.4517	1.49537	0.580501	0.45912	0.972228	1141.36	959.824	1413.66	1.47283	0.55859	0.410976	0.66342	1858.99	1934.1	1746.32	0.902911	-0.147344	0.82766	1	27.2108	32.6066	21.815	0.669039	-0.579839	0.297624	0.637908	8983.25	11174.4	6792.09	0.607825	-0.718272	0.0224437	0.0581788
SP_0923	Cof family protein	18.0473	23.0785	10.5006	0.454995	-1.13608	0.300077	0.880825	741.351	1017.75	326.751	0.321052	-1.63912	0.0289569	0.119735	1212.64	1751.8	403.901	0.230563	-2.11677	0.00405295	0.0450351	24.2852	31.9983	16.5721	0.517907	-0.949235	0.109859	0.369359	8662.63	10115.3	7209.94	0.712774	-0.488483	0.118861	0.222492
SP_0924	hypothetical protein	0.680258	1.13376	0	0	-Inf	0.643069	0.986362	28.5733	47.6222	0	0	-Inf	0.172235	0.402108	85.0841	141.807	0	0	-Inf	0.0302789	0.198911	2.37178	3.92999	0.813563	0.207014	-2.2722	0.148211	0.439336	573.146	810.024	336.268	0.415134	-1.26835	0.000777543	0.00375992
SP_0925	hypothetical protein	4.98433	4.4204	5.83021	1.31893	0.399369	0.822626	1	226.333	255.684	182.308	0.71302	-0.487985	0.812305	0.960268	329.486	397.946	226.796	0.569917	-0.811175	0.569383	0.921909	4.86813	6.56428	3.17198	0.483218	-1.04925	0.318874	0.657873	2049.12	2288.8	1809.44	0.79056	-0.339054	0.34565	0.498318
SP_0926	hypothetical protein	1.00132	1.66887	0	0	-Inf	0.493338	0.972228	2.21242	3.68737	0	0	-Inf	1	1	2.01156	3.35261	0	0	-Inf	1	1	0.596598	0	1.1932	Inf	Inf	0.258447	0.592807	22.618	19.1678	26.0682	1.36	0.443606	0.451211	0.601519
SP_0927	LysR family transcriptional regulator	28.0369	29.1662	26.343	0.903202	-0.14688	0.99189	1	816.855	814.297	820.693	1.00786	0.0112891	1	1	858.134	752.861	1016.04	1.34958	0.432507	0.564546	0.921909	17.9022	14.9015	20.9029	1.40274	0.488244	0.518796	0.828862	5042.57	4323.13	5762.01	1.33283	0.414496	0.210956	0.342681
SP_0928	lipoprotein signal peptidase	8.14485	5.0278	12.8204	2.54991	1.35044	0.335907	0.906278	413.626	422.802	399.863	0.945746	-0.0804751	1	1	340.541	237.048	495.781	2.09147	1.06452	0.310591	0.734796	3.79227	3.98686	3.59769	0.902386	-0.148183	0.924177	1	2177.31	1361.83	2992.8	2.19763	1.13595	0.00170452	0.00723729
SP_0929	ribosomal large subunit pseudouridine synthase D	24.1549	26.1149	21.2148	0.812362	-0.299805	0.845305	1	1000.03	1225.98	661.097	0.539239	-0.891002	0.190319	0.424175	785.905	764.02	818.732	1.07161	0.0997815	0.848729	1	13.9136	9.09641	18.7308	2.05914	1.04204	0.157849	0.454847	6539.98	4398.81	8681.14	1.97352	0.98077	0.00245368	0.00985719
SP_0930	choline binding protein E	85.9017	74.4277	103.113	1.38541	0.47031	0.383957	0.936932	3443.73	3594.01	3218.31	0.895464	-0.159292	0.781852	0.942928	3246.06	2747.44	3994	1.45372	0.539745	0.298056	0.722585	49.0053	44.6378	53.3728	1.19568	0.257837	0.710509	0.935109	20625.4	15825.6	25425.1	1.60658	0.683996	0.0300174	0.0734267
SP_0931	gamma-glutamyl kinase	15.7396	23.0785	4.73127	0.205008	-2.28625	0.0659047	0.488942	390.799	552.177	148.731	0.269355	-1.89242	0.0730287	0.232171	394.32	532.999	186.301	0.349534	-1.51649	0.202901	0.595138	15.3846	14.1971	16.5721	1.16729	0.223159	0.764537	0.968116	3483.94	3061.21	3906.67	1.27619	0.351838	0.308101	0.457119
SP_0932	gamma-glutamyl phosphate reductase	21.535	21.6265	21.3978	0.989427	-0.0153343	1	1	1016.69	1248.66	668.728	0.535557	-0.900889	0.203591	0.437814	1047.38	1191.43	831.317	0.697748	-0.519221	0.586397	0.931787	18.2185	20.9199	15.5172	0.741742	-0.431011	0.51626	0.827731	7850.12	6861.75	8838.48	1.28808	0.365222	0.245555	0.38482
SP_0933	pyrroline-5-carboxylate reductase	24.6916	23.55	26.4039	1.12118	0.165023	0.882566	1	993.63	1106.64	824.109	0.744692	-0.425284	0.586954	0.812896	1008.4	998.843	1022.74	1.02392	0.0341097	0.889657	1	16.9512	17.005	16.8975	0.993678	-0.0091491	1	1	6795.19	5754.89	7835.48	1.36153	0.445233	0.16102	0.280542
SP_0934	hypothetical protein	NA	NA	NA	NA	NA	NA	NA	NA	NA	NA	NA	NA	NA	NA	NA	NA	NA	NA	NA	NA	NA	NA	NA	NA	NA	NA	NA	NA	NA	NA	NA	NA	NA	NA	NA
SP_0935	thymidylate kinase	15.5121	12.6668	19.78	1.56156	0.642992	0.567423	0.986362	425.365	296.723	618.327	2.08385	1.05925	0.234018	0.472113	461.717	256.915	768.921	2.9929	1.58155	0.126805	0.46473	6.96292	4.83937	9.08647	1.87761	0.9089	0.333864	0.668384	1789.35	1479.08	2099.62	1.41955	0.505434	0.158484	0.276817
SP_0936	DNA polymerase III subunit delta'	22.4323	21.3718	24.0231	1.12406	0.168719	0.860383	1	700.178	668.576	747.581	1.11817	0.161139	0.81877	0.965111	680.36	517.825	924.164	1.7847	0.835684	0.346853	0.760853	12.0627	8.7953	15.3301	1.74298	0.801558	0.296459	0.636838	3854.62	2975.89	4733.34	1.59056	0.669537	0.0496273	0.108899
SP_0937	DNA replication intiation control protein YabA	2.9717	2.24635	4.05973	1.80726	0.853805	0.723852	1	143.02	153.215	127.728	0.833651	-0.262485	1	1	154.456	150.649	160.165	1.06317	0.0883688	0.787192	1	1.65703	1.70503	1.60903	0.943697	-0.0836048	1	1	974.108	864.819	1083.4	1.25274	0.325092	0.38097	0.534484
SP_0938	tetrapyrrole methylase	20.3025	18.3716	23.199	1.26276	0.336585	0.770828	1	646.32	596.183	721.527	1.21025	0.275299	0.723901	0.908562	701.116	574.333	891.292	1.55187	0.634011	0.462629	0.863451	11.8558	10.5257	13.1859	1.25273	0.325075	0.681773	0.919242	3760.24	3302.18	4218.3	1.27743	0.353242	0.298547	0.447542
SP_0939	hypothetical protein	9.01522	7.86221	10.7447	1.36663	0.450622	0.700364	0.997067	368.373	390.501	335.182	0.858337	-0.220384	0.931197	1	375.968	349.494	415.678	1.18937	0.2502	0.732885	0.992961	4.77527	3.91894	5.63159	1.43702	0.523081	0.764023	0.968116	2382.11	2001.69	2762.53	1.3801	0.464771	0.193613	0.322244
SP_0941	IS1381 transposase protein B	0.680258	1.13376	0	0	-Inf	0.643069	0.986362	7.80888	13.0148	0	0	-Inf	0.635422	0.846449	21.8166	36.3609	0	0	-Inf	0.301737	0.726185	0.546014	0.278466	0.813563	2.92158	1.54675	0.83953	1	150.498	208.961	92.0347	0.440439	-1.18298	0.00356877	0.0133366
SP_0942	IS1381 transposase protein A	1.36749	0	3.41872	Inf	Inf	0.31986	0.893533	57.655	24.3847	107.56	4.41099	2.1411	0.207193	0.441051	95.2518	68.8357	134.876	1.95939	0.970404	0.431222	0.838613	0.426256	0.852513	0	0	-Inf	0.448179	0.775558	283.353	394.433	172.272	0.436759	-1.19509	0.00220871	0.00902934
SP_0943	tRNA (uracil-5-)-methyltransferase Gid	21.4979	17.3522	27.7165	1.59729	0.67563	0.590073	0.986362	717.791	620.047	864.408	1.3941	0.479336	0.495778	0.746218	1421.66	1654.98	1071.66	0.647538	-0.626964	0.404752	0.815551	20.9476	29.4234	12.4718	0.423871	-1.2383	0.0642334	0.273815	6978.16	9571.76	4384.57	0.458073	-1.12635	0.000489679	0.00249498
SP_0944	uridylate kinase	75.3195	61.2268	96.4585	1.57543	0.655746	0.334014	0.906278	3203	3334.02	3006.46	0.901751	-0.149199	0.76325	0.931218	3653.82	3606.82	3724.32	1.03258	0.0462533	0.901326	1	54.7854	65.5954	43.9754	0.670403	-0.576899	0.292281	0.630694	22181	20759.6	23602.4	1.13694	0.185156	0.550417	0.690583
SP_0945	ribosome recycling factor	57.3699	63.83	47.6797	0.746978	-0.420862	0.538457	0.985837	2804.07	3681.04	1488.62	0.404403	-1.30614	0.00509117	0.030843	2497.51	2930.41	1848.17	0.630686	-0.665006	0.262093	0.67097	51.2615	56.6956	45.8275	0.808308	-0.307023	0.597525	0.883119	21497.5	16914.7	26080.2	1.54186	0.624673	0.0461924	0.103094
SP_0946	hypothetical protein	24.4963	16.7329	36.1414	2.1599	1.11096	0.183622	0.787244	1255.42	1341.37	1126.48	0.839794	-0.251893	0.722152	0.908562	1380.78	1370.99	1395.46	1.01785	0.0255226	0.922959	1	18.2293	24.4731	11.9854	0.489739	-1.02992	0.0833563	0.322311	8697.41	7894.46	9500.36	1.20342	0.267143	0.390455	0.541607
SP_0947	hypothetical protein	2.99205	1.69005	4.94505	2.92597	1.54892	0.539352	0.985837	224.927	272.405	153.71	0.564268	-0.825547	0.531792	0.770691	237.019	268.545	189.729	0.706508	-0.501221	0.783872	1	2.29218	3.37306	1.21129	0.359109	-1.47751	0.333812	0.668384	1738.35	1547.53	1929.17	1.24661	0.318012	0.374594	0.529894
SP_0948	PhoH family protein	76.3591	72.4225	82.2641	1.13589	0.183825	0.755161	1	2790.73	2937.98	2569.86	0.874704	-0.193134	0.759354	0.93084	3040.7	2939.21	3192.93	1.08632	0.119452	0.751927	0.997318	53.9259	55.8629	51.9889	0.930651	-0.103687	0.844721	1	18883.3	16958.9	20807.6	1.22694	0.295068	0.345195	0.498005
SP_0950	acetyltransferase	47.536	51.3066	41.8801	0.816272	-0.292878	0.771216	1	1593.97	1786.92	1304.53	0.730045	-0.453942	0.427766	0.67594	1605.08	1598.66	1614.72	1.01004	0.0144158	1	1	31.399	26.0163	36.7816	1.41379	0.499566	0.429243	0.769261	10938.1	9223.6	12652.6	1.37177	0.456034	0.13707	0.247699
SP_0951	hypothetical protein	77.8997	102.015	41.7272	0.409032	-1.28972	0.0308512	0.309165	2310.59	2981.17	1304.72	0.437652	-1.19214	0.0174658	0.082164	1427.61	1297.37	1622.99	1.25099	0.323065	0.560966	0.921114	47.9062	22.4471	73.3654	3.26837	1.70857	0.000813565	0.0100462	14302.8	7474.69	21131	2.827	1.49927	1.72918e-06	1.78824e-05
SP_0953	acetyltransferase	17.5316	19.1463	15.1097	0.78917	-0.341592	0.723077	1	339.191	249.978	473.012	1.89221	0.920075	0.302237	0.549382	511.655	459.882	589.315	1.28145	0.357776	0.603057	0.939126	10.2783	6.80022	13.7563	2.02292	1.01644	0.165844	0.46887	2206.07	2644.52	1767.63	0.668412	-0.58119	0.105679	0.201979
SP_0954	competence protein CelA	5.14906	2.31411	9.40148	4.06268	2.02243	0.34899	0.912965	131.147	21.3846	295.791	13.832	3.78994	0.0341466	0.133762	164.181	26.3628	370.909	14.0694	3.81449	0.0381657	0.228453	1.1223	0.57681	1.66779	2.8914	1.53177	0.439769	0.774446	150.598	150.045	151.152	1.00738	0.0106052	1	1
SP_0955	competence protein CelB	25.0736	2.88099	58.3625	20.2578	4.3404	2.23761e-05	0.00128425	789.851	92.3603	1836.09	19.8796	4.31322	7.68063e-05	0.000855959	984.28	105.688	2302.17	21.7827	4.44511	0.000334519	0.00550244	1.9025	1.73043	2.07457	1.19887	0.26168	0.895618	1	627.975	602.854	653.095	1.08334	0.115484	0.760995	0.861169
SP_0956	hypothetical protein	7.58174	3.94699	13.0339	3.30223	1.72344	0.231108	0.841765	218.099	90.1151	410.074	4.55056	2.18605	0.0678291	0.219497	315.041	182.258	514.215	2.82136	1.49639	0.153825	0.51829	2.85257	2.87576	2.82937	0.983869	-0.0234619	1	1	839.584	1041.33	637.843	0.612529	-0.70715	0.0555716	0.119433
SP_0957	ABC transporter ATP-binding protein	25.5513	12.8749	44.566	3.46146	1.79138	0.0415096	0.382765	727.315	283.005	1393.78	4.92494	2.3001	0.0109289	0.0576603	912.776	365.115	1734.27	4.74991	2.2479	0.019529	0.155119	8.04777	6.86262	9.23292	1.34539	0.428027	0.671643	0.914964	2053.42	2099.09	2007.75	0.956486	-0.0641836	0.864539	0.928997
SP_0958	hypothetical protein	44.8981	25.1768	74.4799	2.95827	1.56475	0.0228742	0.258771	1597.91	1107.73	2333.19	2.10628	1.0747	0.0508557	0.180244	1637.04	788.777	2909.43	3.68853	1.88305	0.0105941	0.0983565	16.5363	15.0353	18.0373	1.19966	0.262631	0.790482	0.983198	6198.64	4537.14	7860.14	1.7324	0.792772	0.013565	0.0393026
SP_0959	translation initiation factor IF-3	101.328	38.8038	195.115	5.02824	2.33005	0.000200728	0.00731112	2995.04	939.517	6078.33	6.46963	2.69368	1.84392e-05	0.000234313	5949.43	4899.29	7524.64	1.53586	0.61905	0.245554	0.647385	57.0579	86.2117	27.904	0.323669	-1.62741	0.00401742	0.0355988	17431.5	28218.5	6644.44	0.235464	-2.08642	9.31887e-11	2.26362e-09
SP_0960	50S ribosomal protein L35	25.8396	9.6515	50.1217	5.19315	2.37661	0.0134648	0.186148	1070.15	741.354	1563.33	2.10875	1.07639	0.114703	0.310444	2504.18	2881.35	1938.43	0.672752	-0.571853	0.331769	0.750884	28.1735	49.401	6.94595	0.140603	-2.8303	1.5053e-05	0.000338957	10921.1	16598.5	5243.69	0.315913	-1.6624	1.40132e-07	1.88862e-06
SP_0961	50S ribosomal protein L20	107.841	58.4698	181.897	3.11096	1.63736	0.0121285	0.178073	3050.49	1298.2	5678.94	4.37448	2.12911	0.000166802	0.00170966	6589.79	6282.74	7050.36	1.12218	0.166303	0.687754	0.9701	72.611	103.161	42.0607	0.407719	-1.29435	0.0263153	0.150158	22741.9	36296.3	9187.47	0.253124	-1.98208	2.05775e-09	4.34207e-08
SP_0962	lactoylglutathione lyase	27.051	7.98715	55.6467	6.96703	2.80054	0.00239508	0.0540033	765.341	117.961	1736.41	14.7202	3.87973	0.000577671	0.00493388	1434.03	953.885	2154.26	2.25841	1.1753	0.106139	0.420729	10.8228	15.9055	5.74007	0.360887	-1.47038	0.073854	0.304648	3179.85	5525.03	834.672	0.151071	-2.7267	1.92077e-13	5.81522e-12
SP_0963	dihydroorotate dehydrogenase electron transfer subunit	7.13809	7.60298	6.44074	0.847133	-0.239339	0.982149	1	209.206	214.831	200.767	0.934537	-0.0976768	1	1	401.182	502.812	248.737	0.494692	-1.0154	0.385264	0.795424	6.85909	8.26101	5.45717	0.660593	-0.598166	0.511865	0.825365	2217.28	2916.26	1518.31	0.520634	-0.941658	0.0105991	0.0318125
SP_0964	dihydroorotate dehydrogenase 1B	13.277	15.9216	9.31005	0.584742	-0.774129	0.574129	0.986362	284.066	279.666	290.668	1.03934	0.0556669	0.867891	0.999922	456.505	520.265	360.865	0.693618	-0.527786	0.700106	0.981557	9.88328	8.34881	11.4177	1.36759	0.451634	0.589654	0.877603	2499.05	3020.16	1977.94	0.65491	-0.610631	0.0966454	0.188332
SP_0965	endo-beta-N-acetylglucosaminidase	137.843	164.008	98.5952	0.601163	-0.734173	0.258253	0.867258	4742.8	5855.55	3073.69	0.524918	-0.929835	0.033704	0.132776	5230.65	6178.66	3808.62	0.616415	-0.698026	0.18083	0.559991	115.939	114.213	117.666	1.03024	0.0429759	0.989452	1	38595.6	35743.3	41448	1.1596	0.213627	0.537502	0.680691
SP_0966	adherence and virulence protein A	28.7715	38.1846	14.6519	0.383711	-1.38191	0.135123	0.681541	688.834	842.817	457.859	0.543248	-0.880318	0.303776	0.550494	992.909	1275.44	569.108	0.446204	-1.16422	0.16372	0.5347	23.0851	18.7525	27.4177	1.46208	0.548024	0.358069	0.697907	6649.33	7336.64	5962.02	0.812636	-0.299318	0.342698	0.496053
SP_0967	metalloprotease	19.5795	13.6666	28.449	2.08165	1.05773	0.296373	0.880825	797.189	736.097	888.827	1.20749	0.272008	0.633074	0.84518	1422.45	1634.42	1104.5	0.675774	-0.565387	0.478784	0.873001	19.5661	29.3152	9.81693	0.334875	-1.57831	0.0136954	0.0922739	7304.88	9400.3	5209.47	0.554181	-0.85157	0.0075795	0.024331
SP_0968	diacylglycerol kinase	6.38013	8.49686	3.20505	0.377204	-1.40658	0.492637	0.972228	179.119	231.306	100.838	0.43595	-1.19777	0.465702	0.716182	286.538	393.266	126.446	0.321528	-1.63698	0.223022	0.623445	6.59371	7.09028	6.09714	0.859929	-0.21771	0.853153	1	1954.36	2270.06	1638.67	0.721862	-0.470204	0.19859	0.327689
SP_0969	GTP-binding protein Era	42.0936	39.2651	46.3364	1.18009	0.238899	0.821386	1	1469.67	1483.3	1449.23	0.977034	-0.03352	1	1	2147.97	2377.68	1803.4	0.758469	-0.398837	0.581989	0.930162	38.9457	49.6883	28.2032	0.567602	-0.817047	0.15748	0.454626	12100.3	13702.5	10498.1	0.766145	-0.38431	0.211845	0.343591
SP_0970	formamidopyrimidine-DNA glycosylase	38.2982	28.1571	53.51	1.90041	0.926312	0.266632	0.869818	1424.21	1261.47	1668.31	1.32251	0.403281	0.477262	0.727246	1624.67	1329.48	2067.46	1.55509	0.637	0.32571	0.744204	24.224	28.233	20.215	0.716004	-0.481961	0.454263	0.779255	8287.28	7644.58	8929.99	1.16815	0.224221	0.476718	0.624758
SP_0971	dephospho-CoA kinase	18.4132	15.8131	22.3135	1.41108	0.4968	0.686212	0.989377	613.95	557.808	698.162	1.25162	0.323793	0.589431	0.814572	756.718	681.709	869.231	1.27508	0.350582	0.585882	0.931787	12.0045	12.6518	11.3572	0.897672	-0.15574	0.903666	1	3934.3	3920.55	3948.05	1.00701	0.0100828	0.981253	0.998946
SP_0972	multi-drug resistance efflux pump	24.4987	8.21038	48.9313	5.95969	2.57524	0.00448804	0.0876324	978.926	614.54	1525.51	2.48235	1.31171	0.0733591	0.232341	1299.73	905.954	1890.4	2.08664	1.06118	0.157066	0.525818	9.31817	12.7535	5.88288	0.461277	-1.11629	0.155697	0.452482	4782.09	5215.33	4348.85	0.833859	-0.262124	0.438363	0.593095
SP_0973	50S ribosomal protein L33	1.38847	2.31411	0	0	-Inf	0.286572	0.869818	10.5326	17.5544	0	0	-Inf	0.514289	0.759125	15.48	25.8	0	0	-Inf	0.432882	0.83926	0.833894	0	1.66779	Inf	Inf	0.103481	0.356869	136.023	148.141	123.906	0.836403	-0.25773	0.528995	0.672593
SP_0974	preprotein translocase subunit SecG	38.2778	27.8991	53.8459	1.93002	0.948619	0.364889	0.922698	766.717	160.105	1676.63	10.4721	3.38847	0.0017295	0.0125149	1036.2	344.149	2074.28	6.02726	2.5915	0.0110016	0.100889	13.4901	6.88803	20.0921	2.91696	1.54447	0.014164	0.0941315	1548.76	1966.77	1130.75	0.57493	-0.798543	0.0270445	0.0674176
SP_0975	VacB/Rnb family exoribonuclease	82.3129	54.6898	123.747	2.26272	1.17806	0.0632124	0.476989	2137.7	988.89	3860.91	3.90429	1.96506	0.00117362	0.00912622	3354	2397.24	4789.13	1.99777	0.998387	0.0752478	0.339953	40.4184	41.5638	39.273	0.944885	-0.0817899	0.90401	1	10395	13799.6	6990.52	0.506576	-0.98115	0.00166289	0.00707491
SP_0976	SsrA-binding protein	13.0303	12.397	13.9804	1.12773	0.173415	0.942345	1	325.13	251.228	435.983	1.73541	0.795274	0.400759	0.654705	604.807	647.698	540.47	0.834448	-0.261106	0.873153	1	11.1224	13.3419	8.903	0.667298	-0.583597	0.475709	0.793125	2751.24	3726.79	1775.7	0.47647	-1.06954	0.00276248	0.0109089
SP_0977	tellurite resistance protein TehB	42.3548	29.7086	61.324	2.06418	1.04557	0.19656	0.79945	1162.12	657.602	1918.9	2.91803	1.54499	0.0220084	0.097379	2084.27	1880.89	2389.33	1.27031	0.345186	0.480239	0.873885	29.686	38.0162	21.3558	0.561757	-0.831983	0.176441	0.483116	7740.9	10834	4647.82	0.429003	-1.22094	0.000146039	0.000876654
SP_0978	competence protein CoiA	0.448629	0.462822	0.42734	0.923336	-0.115073	1	1	9.16622	6.31366	13.4451	2.12952	1.09053	0.70078	0.89528	9.9243	5.30083	16.8595	3.18054	1.66927	0.532984	0.90716	0.166779	0	0.333558	Inf	Inf	0.859796	1	37.6536	30.5238	44.7834	1.46717	0.553032	0.253434	0.394209
SP_0979	oligoendopeptidase F	80.4668	68.0759	99.0531	1.45504	0.541057	0.422871	0.965283	3688.17	4088.31	3087.97	0.755317	-0.404846	0.380351	0.635039	3598.68	3446.91	3826.33	1.11007	0.150657	0.74665	0.996979	56.2953	63.6932	48.8974	0.767702	-0.381381	0.487343	0.802042	24426.1	19902.7	28949.5	1.45455	0.540573	0.0907881	0.178416
SP_0980	O-methyltransferase	14.6509	9.80697	21.9167	2.23481	1.16015	0.279642	0.869818	1076.94	1337.87	685.553	0.51242	-0.9646	0.165096	0.395744	985.588	1073.83	853.218	0.794553	-0.331784	0.788872	1	12.9841	18.9382	7.03	0.371208	-1.4297	0.0415058	0.205809	7841.46	6210.65	9472.27	1.52517	0.608966	0.0524852	0.113736
SP_0981	foldase protein PrsA	81.0565	51.8024	124.938	2.41181	1.27012	0.0461762	0.399135	4823.38	5436.89	3903.1	0.717891	-0.478162	0.322349	0.573072	7204.04	8773.62	4849.68	0.552757	-0.855283	0.104968	0.417674	92.8642	148.535	37.1939	0.250405	-1.99766	0.000290503	0.00434392	44454.1	50450.9	38457.4	0.762275	-0.391617	0.269503	0.414269
SP_0984	phosphoglycerate mutase	19.0396	21.2526	15.7202	0.739684	-0.435018	0.691487	0.992179	992.953	1327.27	491.471	0.370286	-1.43329	0.0373057	0.143177	1127.15	1471.08	611.256	0.415517	-1.26702	0.110275	0.430588	21.5166	27.7727	15.2605	0.549477	-0.863869	0.166749	0.470734	8934.23	8472.58	9395.89	1.10898	0.149228	0.63202	0.76601
SP_0985	regulatory protein	6.91336	8.8768	3.96819	0.447029	-1.16156	0.533113	0.985837	327.97	463.717	124.349	0.268156	-1.89885	0.0856302	0.259003	438.516	627.444	155.123	0.247231	-2.01607	0.0637307	0.31252	8.66699	10.9584	6.37557	0.581797	-0.781411	0.361045	0.700287	3447.35	3612.26	3282.44	0.908695	-0.138132	0.679354	0.801791
SP_0986	hypothetical protein	13.4513	16.1104	9.46265	0.587362	-0.767678	0.59725	0.986362	603.954	809.445	295.719	0.365335	-1.45271	0.0907874	0.268699	810.901	1106.43	367.601	0.332239	-1.58971	0.0691008	0.328819	14.982	18.4006	11.5634	0.628423	-0.670193	0.302811	0.643977	6049.9	6368.72	5731.08	0.899878	-0.152198	0.639038	0.770312
SP_0987	hypothetical protein	20.3629	22.5219	17.1245	0.760348	-0.395269	0.626052	0.986362	641.628	713.776	533.405	0.747301	-0.420239	0.6506	0.855967	909.329	1075.4	660.221	0.61393	-0.703855	0.423881	0.833009	15.8438	15.4961	16.1916	1.04488	0.0633325	0.878028	1	5612.93	6179.13	5046.72	0.816737	-0.292057	0.367091	0.523076
SP_0988	bifunctional N-acetylglucosamine-1-phosphate uridyltransferase/glucosamine-1-phosphate acetyltransferase	98.0053	95.5364	101.709	1.06461	0.0903215	0.96439	1	2452.37	1973.19	3171.14	1.60711	0.68447	0.172804	0.402108	3059.16	2478.57	3930.03	1.5856	0.665029	0.224744	0.624322	59.4938	50.3607	68.627	1.36271	0.446478	0.36112	0.700287	14102.8	14245.3	13960.3	0.979993	-0.0291563	0.916114	0.960666
SP_0989	MutT/nudix family protein	23.5378	27.2844	17.918	0.656714	-0.606664	0.518085	0.985837	695.572	786.289	559.496	0.711565	-0.490932	0.602857	0.822795	825.286	912.312	694.747	0.761523	-0.39304	0.73116	0.992961	19.3079	19.0227	19.5931	1.02998	0.042623	0.9366	1	5408.47	5253.58	5563.36	1.05896	0.0826547	0.802316	0.889617
SP_0990	hypothetical protein	11.2177	5.40774	19.9326	3.68595	1.88203	0.133933	0.681541	485.417	394.025	622.506	1.57987	0.659802	0.40902	0.661799	587.687	464.041	773.155	1.66613	0.736505	0.380864	0.79375	6.87	9.86388	3.87612	0.392961	-1.34754	0.142017	0.428738	2724.85	2663.77	2785.93	1.04586	0.0646913	0.87072	0.932805
SP_0991	5'-methylthioadenosine/S-adenosylhomocysteine nucleosidase	63.5333	56.0725	74.7245	1.33264	0.414288	0.496821	0.972228	1939.43	1675.96	2334.64	1.39302	0.478214	0.322834	0.573072	2106.32	1576.41	2901.2	1.84038	0.880007	0.137451	0.48536	33.0844	25.9341	40.2348	1.55143	0.633595	0.286404	0.623638	10469.3	9072.31	11866.2	1.30796	0.387315	0.208402	0.339212
SP_0992	hypothetical protein	124.179	159.611	71.0308	0.445024	-1.16805	0.0450774	0.397519	1836.88	1579.43	2223.05	1.4075	0.493136	0.290631	0.537018	2365.58	2096.83	2768.7	1.32042	0.400998	0.40737	0.817479	75.5263	36.3343	114.718	3.1573	1.65869	0.00125094	0.0141675	11600.9	12034.2	11167.7	0.927996	-0.10781	0.70713	0.821806
SP_0993	DNA polymerase III subunit epsilon	9.69974	5.54358	15.934	2.87431	1.52322	0.244288	0.853021	332.466	223.144	496.45	2.2248	1.15367	0.259826	0.504677	438.547	321.122	614.684	1.91418	0.936726	0.339473	0.75684	4.92676	5.87702	3.97649	0.676617	-0.56359	0.569971	0.866175	1707.61	1837.59	1577.63	0.85853	-0.22006	0.5298	0.673207
SP_0994	hypothetical protein	19.4458	16.3334	24.1143	1.47639	0.56207	0.571843	0.986362	653.156	584.464	756.194	1.29382	0.371641	0.511141	0.757826	1064.01	1143.87	944.212	0.825455	-0.276739	0.869633	1	15.9471	20.1708	11.7233	0.581203	-0.782886	0.240569	0.572697	5353.91	6575.41	4132.41	0.628464	-0.670098	0.0418764	0.0949835
SP_0995	IS630-Spn1 transposase	NA	NA	NA	NA	NA	NA	NA	9.51002	15.85	0	0	-Inf	0.560168	0.794684	12.9507	21.5844	0	0	-Inf	0.512295	0.89388	NA	NA	NA	NA	NA	NA	NA	118.096	123.958	112.235	0.905425	-0.143333	0.75482	0.857491
SP_0997	hypothetical protein	0.340129	0.566882	0	0	-Inf	0.829618	1	99.1496	165.249	0	0	-Inf	0.00869677	0.0475698	92.547	154.245	0	0	-Inf	0.0233039	0.173864	0.906731	1.40668	0.406781	0.289178	-1.78997	0.528775	0.832185	1028.87	887.32	1170.42	1.31906	0.399506	0.27019	0.414714
SP_0998	hypothetical protein	1.65356	2.26753	0.732606	0.323086	-1.63001	0.802747	1	102.829	156.265	22.6749	0.145106	-2.78483	0.114233	0.309975	96.9995	143.112	27.8301	0.194463	-2.36243	0.235132	0.637313	1.93322	2.23932	1.62713	0.726617	-0.460734	0.814148	0.994435	964.524	822.208	1106.84	1.34618	0.428871	0.246723	0.385493
SP_0999	cytochrome c-type biogenesis protein CcdA	11.9367	10.4522	14.1635	1.35507	0.438371	0.758528	1	416.693	399.908	441.87	1.10493	0.143952	0.804206	0.954966	1349.19	1883.28	548.053	0.29101	-1.78086	0.0124871	0.111955	22.8297	38.1548	7.50459	0.196688	-2.34602	0.000253274	0.0039094	6849.42	10873.4	2825.46	0.259851	-1.94424	3.58507e-09	7.07365e-08
SP_1000	thioredoxin	16.1504	19.7135	10.8058	0.548143	-0.867377	0.482425	0.972228	522.339	645.996	336.853	0.521448	-0.939405	0.313252	0.562288	1604.44	2395.83	417.372	0.174208	-2.52112	0.000148814	0.00305642	27.0371	39.9283	14.1459	0.354283	-1.49703	0.00999944	0.0703637	9210.76	13854.6	4566.91	0.329631	-1.60108	4.66869e-07	5.66469e-06
SP_1001	amino acid permease	35.7797	19.6454	59.9811	3.05319	1.61032	0.045147	0.397519	1112.04	604.46	1873.41	3.09931	1.63194	0.0219114	0.0971559	1794.99	1440.29	2327.05	1.61568	0.692144	0.25491	0.663148	22.4364	30.7684	14.1043	0.458401	-1.12532	0.068007	0.286078	6295.64	8317.91	4273.37	0.513755	-0.960848	0.00325486	0.0123851
SP_1002	adhesion lipoprotein	86.7924	137.898	10.1342	0.073491	-3.76629	1.16837e-07	1.5246e-05	164.303	63.2723	315.85	4.99191	2.31959	0.113896	0.309649	245.119	147.707	391.236	2.64873	1.4053	0.249321	0.651856	50.9322	2.85588	99.0085	34.6683	5.11554	2.53601e-14	1.79775e-12	649.065	850.53	447.599	0.526259	-0.926154	0.0152423	0.0429125
SP_1003	hypothetical protein	309.172	504.4	16.3308	0.0323767	-4.9489	9.88654e-13	3.74502e-10	441.766	396.904	509.059	1.28257	0.359042	0.644693	0.852501	646.839	657.6	630.697	0.959089	-0.0602641	1	1	185.887	9.98868	361.784	36.2195	5.17869	5.02653e-16	4.37308e-14	3300.53	3793.77	2807.29	0.739972	-0.434457	0.220587	0.354194
SP_1004	hypothetical protein	213.611	297.819	87.3006	0.293133	-1.77037	0.00561744	0.101328	1254.63	271.925	2728.69	10.0347	3.32693	0.000115705	0.00124294	2481.64	1874.27	3392.7	1.81015	0.856107	0.125211	0.461315	124.71	35.8259	213.594	5.962	2.5758	4.07653e-06	0.000104033	6377.24	10831	1923.46	0.177588	-2.49339	2.2791e-13	6.70569e-12
SP_1006	hypothetical protein	NA	NA	NA	NA	NA	NA	NA	1.11038	1.85064	0	0	-Inf	1	1	6.71496	11.1916	0	0	-Inf	0.560434	0.921114	NA	NA	NA	NA	NA	NA	NA	38.8534	64.6033	13.1034	0.202829	-2.30167	8.28463e-06	7.07909e-05
SP_1007	hypothetical protein	7.09759	11.1171	1.06835	0.0960999	-3.37932	0.0886103	0.556523	17.6832	7.06358	33.6127	4.75858	2.25053	0.291814	0.538653	37.6027	34.5719	42.1487	1.21916	0.285888	0.779093	1	4.39775	0.832635	7.96286	9.56345	3.25753	0.0129649	0.0883088	125.314	200.595	50.0319	0.249417	-2.00337	2.98778e-06	2.91657e-05
SP_1008	peptidase T	66.7791	75.2182	54.1204	0.719513	-0.474907	0.434153	0.972228	1362.4	1144.99	1688.52	1.47471	0.560428	0.332829	0.582978	2370.33	2554.27	2094.4	0.819961	-0.286373	0.669209	0.96081	52.5716	51.1178	54.0254	1.05688	0.0798124	0.84206	1	11415.7	14727	8104.46	0.550314	-0.861674	0.00477584	0.0169384
SP_1009	ferrochelatase	20.4498	29.5247	6.83744	0.231584	-2.11039	0.0602563	0.460183	363.006	461.597	215.121	0.466037	-1.10148	0.368418	0.622568	488.182	633.802	269.752	0.425609	-1.2324	0.284607	0.70611	16.3564	11.5324	21.1804	1.83659	0.877029	0.192437	0.51156	3462.97	3655.8	3270.14	0.894509	-0.160833	0.63355	0.767001
SP_1010	large conductance mechanosensitive channel protein MscL	15.7741	9.56255	25.0915	2.62393	1.39173	0.243576	0.853021	471.007	264.216	781.194	2.95665	1.56397	0.117945	0.316749	1194.05	1345.87	966.312	0.717985	-0.477975	0.557409	0.921114	14.0062	21.1433	6.86909	0.324883	-1.62201	0.0273663	0.154511	4811.24	7755.26	1867.22	0.240768	-2.05429	2.16252e-09	4.51751e-08
SP_1011	GtrA family protein	0.952382	0	2.38096	Inf	Inf	0.454389	0.972228	40.2227	17.7636	73.9115	4.16085	2.05688	0.321825	0.573072	58.4236	36.6572	91.0732	2.48446	1.31293	0.457606	0.857344	0.701959	1.40392	0	0	-Inf	0.235395	0.566499	168.232	210.841	125.624	0.595821	-0.747048	0.0616565	0.130895
SP_1012	hypothetical protein	7.866	6.53699	9.85951	1.50827	0.592891	0.777969	1	997.777	1457.99	307.456	0.210876	-2.24553	0.000836611	0.00683725	834.496	1136.75	381.112	0.335264	-1.57663	0.0647342	0.315221	13.9386	23.1748	4.70237	0.202909	-2.3011	0.00239194	0.0240957	8443.3	6558.11	10328.5	1.57492	0.655277	0.036101	0.084736
SP_1013	aspartate-semialdehyde dehydrogenase	49.377	49.8574	48.6564	0.975912	-0.0351766	0.902759	1	956.043	580.254	1519.73	2.61907	1.38906	0.0553465	0.191336	1537.85	1304.57	1887.78	1.44705	0.533118	0.387241	0.795424	28.4931	21.1737	35.8126	1.69137	0.758196	0.160206	0.459721	5789.26	7477.61	4100.92	0.548427	-0.866629	0.00826517	0.0260762
SP_1014	dihydrodipicolinate synthase	91.4328	106.947	68.1618	0.637343	-0.649858	0.288388	0.871494	2030.48	1966.11	2127.04	1.08185	0.113506	0.779478	0.941979	2001.1	1575.79	2639.07	1.67476	0.743952	0.216697	0.613284	52.6232	28.4677	76.7786	2.69704	1.43138	0.00645114	0.0516631	11480	9045.77	13914.2	1.5382	0.621247	0.0430523	0.0971233
SP_1016	tRNA modification GTPase TrmE	18.6507	15.7408	23.0157	1.46217	0.54811	0.664715	0.988979	1002.09	1191.31	718.257	0.602915	-0.729973	0.305106	0.55184	1855.62	2498.55	891.212	0.356691	-1.48725	0.0169643	0.139521	27.4138	43.5164	11.3111	0.259928	-1.94382	0.0015052	0.0161851	11414.7	14403.1	8426.35	0.585036	-0.773403	0.011686	0.0344802
SP_1017	4-oxalocrotonate tautomerase	33.5477	25.6527	45.3902	1.76941	0.823267	0.493279	0.972228	679.292	186.178	1418.96	7.62152	2.93008	0.00412318	0.0261973	968.814	438.266	1764.64	4.02641	2.00949	0.028182	0.191766	13.0947	7.70631	18.4831	2.39843	1.26209	0.0385428	0.196982	1912.52	2508.1	1316.93	0.525069	-0.929422	0.00910362	0.028174
SP_1018	thymidine kinase	16.3408	13.4376	20.6957	1.54014	0.623058	0.487314	0.972228	423.013	273.181	647.761	2.37118	1.24561	0.168675	0.399645	558.976	393.737	806.835	2.04917	1.03504	0.238928	0.641543	8.37684	7.11845	9.63523	1.35356	0.436757	0.726931	0.946478	2096.53	2261	1932.07	0.854521	-0.226812	0.521083	0.666306
SP_1019	acetyltransferase	15.1	18.7361	9.64579	0.514823	-0.95785	0.32584	0.89999	214.636	156.657	301.605	1.92526	0.945055	0.356245	0.609798	271.227	201.922	375.184	1.85806	0.893798	0.383496	0.79375	8.61802	3.75091	13.4851	3.59516	1.84605	0.0180669	0.11375	1132.53	1157.81	1107.26	0.956334	-0.0644129	0.860448	0.926534
SP_1020	peptide chain release factor 1	33.8363	29.7966	39.8959	1.33894	0.421093	0.525314	0.985837	1121.87	1040.39	1244.1	1.19581	0.257985	0.651964	0.856679	1223.69	1011.37	1542.16	1.52481	0.608634	0.386977	0.795424	18.9187	16.4734	21.364	1.29687	0.375037	0.656717	0.913659	6585.98	5812.58	7359.38	1.26611	0.340406	0.289023	0.436881
SP_1021	HemK protein	29.8923	37.5088	18.4675	0.492352	-1.02224	0.197079	0.79945	472.826	404.435	575.412	1.42275	0.508686	0.537586	0.77548	773.684	814.478	712.493	0.874785	-0.192999	0.900947	1	20.3108	13.654	26.9675	1.97506	0.981898	0.0842208	0.323043	3771.98	4685.79	2858.17	0.609965	-0.713202	0.0380068	0.0879757
SP_1022	Sua5/YciO/YrdC family protein	57.9521	64.8613	47.5882	0.733692	-0.446753	0.466364	0.972228	1178.36	974.941	1483.5	1.52163	0.605616	0.333664	0.583841	2112.69	2295.73	1838.12	0.800671	-0.320719	0.629496	0.945708	40.1569	33.7116	46.6022	1.38238	0.467154	0.351404	0.687718	10051.6	13207	6896.31	0.522171	-0.937406	0.00278849	0.0109764
SP_1023	acetyltransferase	45.5121	36.6394	58.8211	1.6054	0.682937	0.311915	0.888913	1274.52	898.768	1838.16	2.0452	1.03224	0.094368	0.276212	2076.33	1937.31	2284.86	1.1794	0.238054	0.616688	0.944243	30.9996	35.7177	26.2814	0.735809	-0.442597	0.394755	0.730717	8750.33	11147.4	6353.28	0.569935	-0.811131	0.0101976	0.0307843
SP_1024	serine hydroxymethyltransferase	92.895	84.964	104.792	1.23336	0.302598	0.616626	0.986362	2766.28	2430.22	3270.38	1.34572	0.428373	0.34643	0.599635	4853.2	5383.27	4058.09	0.753833	-0.407684	0.47092	0.870179	78.4559	95.9277	60.9841	0.635729	-0.653516	0.211761	0.54186	24094.8	31005.3	17184.3	0.554238	-0.851423	0.0085176	0.0266366
SP_1025	hypothetical protein	49.5658	38.308	66.4525	1.73469	0.794679	0.270294	0.869818	1349.73	867.959	2072.39	2.38766	1.2556	0.0529052	0.186148	2661.55	2723.16	2569.13	0.943438	-0.0840002	0.932903	1	37.4036	47.3153	27.4918	0.581033	-0.783308	0.153292	0.450001	10892.9	15654.4	6131.51	0.39168	-1.35225	1.65709e-05	0.000130629
SP_1026	hypothetical protein	24.3107	8.50745	48.0156	5.64394	2.4967	0.00682625	0.114415	818.12	365.572	1496.94	4.0948	2.03379	0.0184899	0.0856287	1236.82	824.71	1854.98	2.24925	1.16945	0.131116	0.472245	8.8856	11.665	6.10619	0.523462	-0.933843	0.262664	0.594254	3656.77	4730.47	2583.08	0.54605	-0.872894	0.0111096	0.0331068
SP_1027	hypothetical protein	38.892	31.2631	50.3353	1.61005	0.687109	0.391821	0.941763	4452.36	6373.31	1570.93	0.246485	-2.02043	4.0358e-06	5.96498e-05	5946.57	8611.38	1949.36	0.226371	-2.14324	2.17965e-05	0.000610141	86.8555	151.261	22.4496	0.148416	-2.75228	1.35615e-06	3.76184e-05	47306.7	49503.9	45109.6	0.911235	-0.134106	0.715502	0.82808
SP_1028	hypothetical protein	NA	NA	NA	NA	NA	NA	NA	NA	NA	NA	NA	NA	NA	NA	NA	NA	NA	NA	NA	NA	NA	NA	NA	NA	NA	NA	NA	NA	NA	NA	NA	NA	NA	NA	NA
SP_1029	RNA methyltransferase	35.2493	34.4512	36.4466	1.05792	0.0812295	0.914519	1	1015.14	933.591	1137.45	1.21836	0.284942	0.616984	0.833849	1459.64	1491.78	1411.43	0.946144	-0.0798684	0.991252	1	25.4508	26.1107	24.7908	0.94945	-0.0748364	0.960259	1	7604.28	8600.43	6608.13	0.768348	-0.380168	0.233307	0.368947
SP_1030	hypothetical protein	4.1365	6.60927	0.42734	0.0646577	-3.95103	0.119699	0.644905	27.4954	36.8624	13.4451	0.364737	-1.45507	0.780939	0.942372	61.1977	90.7566	16.8595	0.185766	-2.42844	0.364155	0.776244	2.94827	1.14809	4.74844	4.13594	2.04822	0.126711	0.402923	391.473	522.585	260.361	0.498217	-1.00515	0.00885509	0.0275294
SP_1031	hypothetical protein	2.7755	3.34381	1.92303	0.575101	-0.798113	0.787647	1	32.8483	14.412	60.5028	4.19808	2.06973	0.261673	0.506745	54.8802	40.8884	75.8677	1.85548	0.891794	0.508955	0.890458	1.76817	1.12822	2.40813	2.13446	1.09387	0.49922	0.81389	168.91	236.036	101.785	0.431225	-1.21349	0.0030643	0.0118543
SP_1032	iron-compound ABC transporter iron compound-binding protein	131.739	133.2	129.547	0.972577	-0.0401155	0.83514	1	2944.95	2215.08	4039.77	1.82376	0.866915	0.0780367	0.242729	5636.54	6055.84	5007.58	0.826901	-0.274213	0.631309	0.945708	98.6839	101.655	95.7129	0.941547	-0.0868952	0.965203	1	25311.8	34962.8	15660.9	0.44793	-1.15866	0.000401238	0.00210957
SP_1033	iron ABC transporter permease	35.8623	28.5132	46.886	1.64436	0.717529	0.448096	0.972228	936.494	584.639	1464.28	2.50458	1.32457	0.0675407	0.218903	1437.58	1183.54	1818.64	1.53662	0.61976	0.338392	0.755236	21.6096	22.714	20.5052	0.902759	-0.147588	0.929035	1	5468.37	6806.32	4130.41	0.606849	-0.72059	0.0280997	0.0697108
SP_1034	iron ABC transporter permease	24.2181	14.5801	38.6751	2.6526	1.40741	0.0998182	0.583423	745.196	440.111	1202.82	2.733	1.45048	0.0905489	0.268427	1076.16	803.081	1485.77	1.85008	0.887591	0.272051	0.6872	12.0222	13.6037	10.4406	0.767478	-0.381802	0.530007	0.832185	3865.62	4620.64	3110.6	0.673196	-0.570901	0.0933107	0.182515
SP_1035	iron-compound ABC transporter ATP-binding protein	33.0332	15.0066	60.0731	4.00311	2.00112	0.0129654	0.182498	1174.53	711.593	1868.94	2.62641	1.39309	0.0529681	0.186148	1915.78	1653.24	2309.58	1.397	0.482337	0.448319	0.850626	20.1571	29.5545	10.7597	0.364062	-1.45774	0.01885	0.117139	7283.36	9535.05	5031.67	0.527703	-0.922203	0.00394111	0.0143432
SP_1036	hypothetical protein	NA	NA	NA	NA	NA	NA	NA	NA	NA	NA	NA	NA	NA	NA	0.0282547	0.0470912	0	0	-Inf	1	1	NA	NA	NA	NA	NA	NA	NA	0.137709	0.275419	0	0	-Inf	1	1
SP_1037	type II restriction endonuclease	3.43972	1.13376	6.89867	6.08475	2.6052	0.275789	0.869818	93.7958	13.5423	214.176	15.8153	3.98325	0.0812277	0.250783	155.206	82.7144	263.943	3.19102	1.67402	0.262581	0.671262	0.546014	0.278466	0.813563	2.92158	1.54675	0.83953	1	286.687	477.811	95.5637	0.200003	-2.32191	1.26653e-08	2.26135e-07
SP_1038	hypothetical protein	8.07078	0	20.177	Inf	Inf	0.00105367	0.0273378	264.032	21.173	628.32	29.6755	4.8912	0.00614219	0.0357551	404.908	156.559	777.43	4.96573	2.31201	0.0649625	0.315597	1.28733	2.57465	0	0	-Inf	0.0784747	0.313571	527.617	905.791	149.443	0.164987	-2.59958	7.98181e-11	1.96165e-09
SP_1039	hypothetical protein	NA	NA	NA	NA	NA	NA	NA	1.02234	1.7039	0	0	-Inf	1	1	3.4043	5.67384	0	0	-Inf	1	1	NA	NA	NA	NA	NA	NA	NA	22.4095	32.8025	12.0164	0.366327	-1.4488	0.00916047	0.028308
SP_1040	resolvase family site-specific recombinase	14.4398	22.2145	2.77771	0.12504	-2.99953	0.0238744	0.262896	821.447	1310.82	87.3929	0.0666706	-3.90681	1.27713e-06	2.16386e-05	551.407	845.953	109.587	0.129542	-2.9485	0.00396474	0.0443809	13.9684	11.9948	15.942	1.32908	0.410426	0.575493	0.869372	7076.88	4873.94	9279.82	1.90397	0.929009	0.00418707	0.0151591
SP_1041	hypothetical protein	10.7417	13.6091	6.44069	0.473264	-1.07928	0.414795	0.960417	503.331	704.459	201.64	0.286233	-1.80474	0.0524458	0.184936	318.251	362.925	251.238	0.692259	-0.530616	0.778807	1	8.30665	6.82892	9.78437	1.43278	0.518821	0.508477	0.824069	3542.61	2094.95	4990.27	2.38205	1.2522	0.000341209	0.00183235
SP_1042	hypothetical protein	3.40539	2.25694	5.12808	2.27214	1.18405	0.59417	0.986362	203.751	232.025	161.341	0.695359	-0.52417	0.86517	0.998347	142.563	102.729	202.314	1.96939	0.977747	0.383016	0.79375	1.37315	1.12822	1.61808	1.43419	0.520237	0.977537	1	1116.67	590.691	1642.65	2.78089	1.47555	8.73994e-05	0.000560053
SP_1043	hypothetical protein	6.02823	1.13376	13.3699	11.7925	3.5598	0.0525595	0.423607	355.758	315.743	415.779	1.31683	0.397066	0.664089	0.866944	303.548	163.562	513.527	3.13965	1.65061	0.182061	0.559991	1.40847	2.00337	0.813563	0.406097	-1.3001	0.541677	0.845652	1589.91	943.987	2235.83	2.3685	1.24397	0.000704949	0.00346503
SP_1044	hydrolase	7.01362	8.1892	5.25026	0.64112	-0.641333	0.796056	1	347.362	469.728	163.812	0.348737	-1.51979	0.152864	0.375228	240.041	264.6	203.201	0.767953	-0.380909	0.893655	1	5.60514	5.3455	5.86478	1.09714	0.133754	1	1	2426.72	1526.73	3326.71	2.17898	1.12365	0.00195974	0.00819432
SP_1045	hypothetical protein	9.19302	7.89398	11.1416	1.4114	0.49713	0.673499	0.989377	496.467	596.165	346.919	0.581917	-0.781114	0.413881	0.66553	604.92	722.074	429.19	0.594385	-0.75053	0.461489	0.862868	8.86992	12.0811	5.65874	0.468397	-1.0942	0.152955	0.449702	4191.49	4167.41	4215.57	1.01155	0.0165743	0.969314	0.993045
SP_1047	hypothetical protein	1.78325	1.69005	1.92303	1.13785	0.186312	0.971944	1	56.9141	54.5217	60.5028	1.1097	0.15017	0.770324	0.934977	131.352	168.341	75.8677	0.450679	-1.14983	0.610837	0.942828	1.72392	2.23655	1.21129	0.54159	-0.884727	0.637452	0.905107	677.579	970.154	385.003	0.396848	-1.33334	0.00039931	0.00210646
SP_1048	hypothetical protein	1.87855	0.566882	3.84606	6.78459	2.76226	0.439665	0.972228	71.5391	38.5616	121.006	3.13798	1.64984	0.262932	0.507208	118.083	95.6481	151.735	1.58639	0.66575	0.519669	0.897585	1.21501	2.02325	0.406781	0.201054	-2.31435	0.329171	0.666856	412.046	551.628	272.463	0.493926	-1.01763	0.00816275	0.0257973
SP_1049	hypothetical protein	1.64487	2.31411	0.64101	0.277001	-1.85204	0.643167	0.986362	20.1553	20.1471	20.1676	1.00101	0.00146348	0.951893	1	44.3871	57.1191	25.2892	0.442746	-1.17545	0.822999	1	1.11098	0.554169	1.66779	3.00953	1.58954	0.439301	0.774446	236.909	331.13	142.689	0.430914	-1.21453	0.00246497	0.0098646
SP_1050	transcriptional regulator	2.57281	1.13376	4.73138	4.17316	2.06114	0.463921	0.972228	150.539	152.908	146.987	0.961281	-0.0569695	1	1	199.017	210.829	181.299	0.859937	-0.217697	0.985488	1	2.40739	4.00121	0.813563	0.203329	-2.29811	0.14648	0.438067	1150.76	1219.06	1082.47	0.887953	-0.171445	0.636448	0.768965
SP_1051	hypothetical protein	6.55819	6.92145	6.01329	0.868791	-0.202919	1	1	463.634	646.679	189.067	0.292366	-1.77415	0.0743552	0.23372	309.441	357.815	236.88	0.662017	-0.59506	0.772285	1	5.88582	6.80352	4.96811	0.730227	-0.453582	0.669253	0.913659	3321.58	2067.5	4575.67	2.21314	1.1461	0.00108947	0.0049476
SP_1052	hypothetical protein	7.26287	8.29933	5.70819	0.687789	-0.539962	0.755336	1	279.325	347.394	177.22	0.510142	-0.971029	0.394613	0.64856	198.143	184.635	218.406	1.18291	0.242342	0.803696	1	4.53434	3.10894	5.95974	1.91697	0.938825	0.404268	0.741157	1762.79	1067.9	2457.68	2.30141	1.20252	0.00100781	0.00461691
SP_1053	hypothetical protein	6.74761	5.05957	9.27967	1.83408	0.875059	0.574761	0.986362	317.871	338.308	287.215	0.848977	-0.236203	0.831028	0.974949	248.513	179.178	352.515	1.96741	0.976295	0.440504	0.841914	2.93925	2.25367	3.62484	1.60842	0.685642	0.736367	0.951659	1714.36	1034.88	2393.84	2.31314	1.20985	0.00096867	0.00449678
SP_1054	Tn5252%2C ORF 10 protein	NA	NA	NA	NA	NA	NA	NA	0.169884	0.28314	0	0	-Inf	1	1	0.144769	0.241281	0	0	-Inf	1	1	NA	NA	NA	NA	NA	NA	NA	1.69803	1.39594	2.00011	1.43281	0.518843	0.844021	0.91975
SP_1055	Tn5252%2C ORF 9 protein	NA	NA	NA	NA	NA	NA	NA	0.033191	0.0553183	0	0	-Inf	1	1	0.0282547	0.0470912	0	0	-Inf	1	1	NA	NA	NA	NA	NA	NA	NA	0.331051	0.275419	0.386684	1.40399	0.489531	1	1
SP_1056	Tn5252%2C relaxase	NA	NA	NA	NA	NA	NA	NA	0.975807	1.62635	0	0	-Inf	1	1	0.790525	1.31754	0	0	-Inf	1	1	NA	NA	NA	NA	NA	NA	NA	9.54308	7.56535	11.5208	1.52284	0.606764	0.38777	0.540034
SP_1057	transcriptional regulator PlcR	73.5334	54.3429	102.319	1.88285	0.912916	0.20589	0.815806	1297.43	36.5644	3188.73	87.2087	6.4464	3.23021e-09	8.41469e-08	1622.79	71.6741	3949.47	55.1031	5.78406	3.21232e-06	0.000111842	20.4005	1.72767	39.0733	22.6162	4.49929	2.26109e-09	8.65546e-08	335.187	412.273	258.101	0.626043	-0.675667	0.0831368	0.165403
SP_1058	hypothetical protein	526.734	526.896	526.491	0.99923	-0.00111059	0.99162	1	6588.35	24.9265	16433.5	659.279	9.36474	3.41433e-37	1.77887e-34	8183.63	42.2244	20395.7	483.032	8.91598	7.26547e-22	1.51776e-19	190.326	2.57465	378.078	146.846	7.19816	6.45567e-23	2.05936e-20	209.242	242.284	176.199	0.727242	-0.459493	0.246629	0.385493
SP_1059	hypothetical protein	3529.64	4372.7	2265.06	0.517999	-0.948979	0.141697	0.689909	28535.2	380.883	70766.8	185.797	7.53758	2.52548e-12	9.42078e-11	35343	279.635	87938.1	314.475	8.2968	4.72463e-17	6.16859e-15	1573.43	4.77698	3142.08	657.756	9.36141	4.60771e-45	8.81915e-42	2152.62	1609.88	2695.35	1.67425	0.743515	0.0366873	0.085631
SP_1060	hypothetical protein	80.8784	38.8884	143.863	3.69939	1.88729	0.00162297	0.0399208	1796.65	3.86829	4485.82	1159.64	10.1795	5.1175e-32	1.06649e-29	2226.4	4.08175	5559.87	1362.13	10.4116	5.78407e-26	2.41658e-23	13.9302	0	27.8605	Inf	Inf	2.3361e-10	1.06459e-08	25.3218	23.3527	27.2908	1.16864	0.224825	0.692312	0.809765
SP_1061	protein kinase	354.628	313.067	416.969	1.33189	0.41347	0.382139	0.936792	5216.2	26.1349	13001.3	497.469	8.95846	2.58382e-33	7.6924e-31	6464.87	32.2207	16113.8	500.109	8.9661	4.11057e-22	9.54109e-20	112.656	0.875154	224.438	256.455	8.00256	1.76149e-22	4.66218e-20	184.61	184.56	184.66	1.00054	0.000774258	0.997931	1
SP_1062	ABC transporter ATP-binding protein	198.038	150.801	268.893	1.7831	0.834384	0.129718	0.669442	3362.07	15.5569	8381.83	538.787	9.07357	6.81789e-33	1.57872e-30	4167.17	22.2337	10384.6	467.065	8.86748	6.66926e-21	1.0717e-18	54.3862	0.57681	108.196	187.576	7.55133	4.16334e-19	6.12972e-17	118.774	127.635	109.913	0.86115	-0.215664	0.617551	0.752224
SP_1063	ABC transporter permease	191.475	138.397	271.09	1.95878	0.969957	0.0709652	0.49594	3389.47	7.74764	8462.06	1092.21	10.093	6.68775e-43	4.64576e-40	4213.94	21.178	10503.1	495.943	8.95403	1.23657e-21	2.34836e-19	49.8902	0.574046	99.2063	172.819	7.43312	2.00547e-18	2.55897e-16	88.2383	121.741	54.7351	0.449601	-1.15328	0.00776052	0.0248646
SP_1064	IS200 family transposase	16.9549	15.1935	19.597	1.28982	0.367173	0.705659	0.997547	255.16	18.136	610.696	33.6732	5.07353	0.00519517	0.0313819	314.469	19.8912	756.336	38.0237	5.24883	0.00712067	0.0720652	5.58186	0.275702	10.888	39.4919	5.30349	0.000215315	0.00346797	121.402	114.328	128.476	1.12375	0.168319	0.691076	0.809225
SP_1065	hypothetical protein	NA	NA	NA	NA	NA	NA	NA	1.07689	1.79481	0	0	-Inf	1	1	0.700675	1.16779	0	0	-Inf	1	1	NA	NA	NA	NA	NA	NA	NA	9.72172	6.72169	12.7217	1.89264	0.920401	0.177995	0.303785
SP_1067	cell division protein FtsW	58.9215	58.2762	59.8895	1.02769	0.0393982	0.959189	1	1307.84	933.048	1870.03	2.00421	1.00303	0.104991	0.2933	1589.97	1101.95	2322.01	2.10719	1.07532	0.115311	0.440574	30.0116	18.1983	41.8248	2.29827	1.20055	0.034288	0.18383	6465.46	6328.53	6602.39	1.04327	0.0611171	0.855968	0.923615
SP_1068	phosphoenolpyruvate carboxylase	304.821	363.449	216.878	0.596723	-0.744868	0.215299	0.827131	6955.97	7079.84	6770.17	0.95626	-0.0645245	0.947314	1	7689.52	7213.44	8403.63	1.165	0.220326	0.616448	0.944243	202.631	144.434	260.827	1.80585	0.852678	0.102947	0.356869	45830	41553.7	50106.4	1.20582	0.270018	0.44897	0.600447
SP_1069	hypothetical protein	14.8747	19.2764	8.27228	0.429141	-1.22047	0.358186	0.914292	205.305	170.83	257.019	1.50453	0.589311	0.593771	0.817317	655.092	880.445	317.062	0.360116	-1.47347	0.104053	0.415615	16.0826	18.3475	13.8178	0.753115	-0.409059	0.492153	0.807181	3124.81	5040.73	1208.9	0.239826	-2.05994	1.5532e-08	2.68152e-07
SP_1070	hypothetical protein	9.26024	7.90427	11.2942	1.42887	0.514877	0.824402	1	192.319	85.886	351.97	4.09811	2.03496	0.130035	0.338319	380.794	344.04	435.926	1.26708	0.341508	0.679911	0.968185	6.55916	7.43337	5.68494	0.764786	-0.386872	0.808205	0.991605	1291.08	1974.45	607.716	0.30779	-1.69998	5.93267e-06	5.38841e-05
SP_1071	ABC transporter ATP-binding protein	5.3607	7.08269	2.77771	0.392183	-1.3504	0.507027	0.981772	92.4296	95.7875	87.3929	0.912363	-0.132321	1	1	308.339	440.841	109.587	0.248586	-2.00818	0.113461	0.436791	7.03789	8.98473	5.09105	0.566634	-0.819511	0.440716	0.774446	1603.37	2529.01	677.724	0.26798	-1.8998	3.99533e-07	4.90956e-06
SP_1072	DNA primase	82.3016	66.8199	105.524	1.57923	0.659222	0.279355	0.869818	2983.59	2776.11	3294.8	1.18684	0.247127	0.548165	0.783819	3319.75	2805.64	4090.92	1.45811	0.544097	0.288789	0.710577	48.1671	48.3887	47.9454	0.990839	-0.013278	0.974598	1	17908.5	16161.5	19655.4	1.21619	0.282363	0.366856	0.523076
SP_1073	RNA polymerase sigma factor RpoD	64.1228	60.6568	69.3219	1.14286	0.192643	0.729909	1	2675.43	3018.68	2160.55	0.715726	-0.482521	0.313233	0.562288	2781.22	2851.2	2676.26	0.938642	-0.0913535	0.907866	1	48.8106	54.1214	43.4998	0.803744	-0.315193	0.522004	0.83063	18916.4	16457.4	21375.5	1.29884	0.377219	0.220782	0.354234
SP_1074	hypothetical protein	37.4094	31.3968	46.4283	1.47876	0.564387	0.55603	0.986362	1218.49	1066.48	1446.51	1.35634	0.439719	0.475826	0.726462	1405.66	1148.82	1790.93	1.55894	0.640562	0.355282	0.76891	21.015	19.4801	22.5499	1.15759	0.211121	0.66332	0.913659	7083.96	6620.96	7546.96	1.13986	0.188856	0.55088	0.690702
SP_1075	glycosyl transferase CpoA	41.3226	19.136	74.6024	3.89854	1.96293	0.00804734	0.13022	1685.02	1254.75	2330.43	1.85728	0.893192	0.106343	0.29442	1812.43	1090.51	2895.31	2.65501	1.40872	0.0382987	0.228588	15.4553	17.1806	13.7301	0.799163	-0.323439	0.641328	0.905914	7574.14	6269.87	8878.41	1.41604	0.501864	0.112993	0.214
SP_1076	group 1 glycosyl transferase	52.169	46.8388	60.1643	1.2845	0.361204	0.55711	0.986362	2400.26	2748.16	1878.42	0.683519	-0.548946	0.288065	0.535528	1993.73	1768.13	2332.13	1.31898	0.399428	0.466447	0.86614	33.5078	33.3994	33.6162	1.00649	0.00933153	0.96878	1	14814	10178.1	19449.9	1.91095	0.93429	0.00232399	0.00937222
SP_1077	hypothetical protein	4.25777	1.13376	8.94377	7.88857	2.97976	0.163258	0.740732	280.052	280.823	278.894	0.99313	-0.00994599	1	1	253.27	191.65	345.699	1.8038	0.851043	0.429675	0.83757	1.98804	3.16252	0.813563	0.257251	-1.95875	0.255126	0.592807	1541.1	1099.61	1982.59	1.80299	0.850393	0.0199499	0.0531573
SP_1078	hypothetical protein	4.26946	1.11258	9.00478	8.09359	3.01678	0.160973	0.740016	200.049	145.79	281.438	1.93043	0.94892	0.367027	0.620848	258.059	196.836	349.894	1.77759	0.829926	0.419017	0.829426	1.93094	3.06642	0.795465	0.259411	-1.94669	0.259107	0.592807	1080.92	1132.22	1029.62	0.909374	-0.137055	0.709965	0.823021
SP_1079	GTPase ObgE	72.2433	63.019	86.0798	1.36593	0.449887	0.508895	0.98236	2265.68	1984.53	2687.41	1.35418	0.437421	0.3524	0.605942	2532.98	1997.42	3336.32	1.67032	0.740122	0.183585	0.559991	41.4205	37.5984	45.2426	1.20331	0.267013	0.608337	0.889456	12784.7	11523.2	14046.3	1.21896	0.285646	0.337147	0.491453
SP_1080	hypothetical protein	5.31906	7.86798	1.49569	0.190099	-2.39518	0.189873	0.792896	103.244	140.702	47.0577	0.33445	-1.58014	0.440951	0.688861	106.766	138.604	59.0082	0.425732	-1.23198	0.623564	0.944243	4.68806	3.70563	5.67048	1.53023	0.613752	0.465092	0.788474	896.635	797.112	996.159	1.24971	0.321595	0.374655	0.529894
SP_1081	UDP-N-acetylglucosamine 1-carboxyvinyltransferase	108.756	89.9307	136.995	1.52334	0.607235	0.258254	0.867258	3404.71	2820.39	4281.2	1.51795	0.60212	0.169941	0.400153	3793.49	2774.63	5321.78	1.91802	0.939615	0.0792943	0.349785	57.4609	50.4115	64.5104	1.27968	0.35578	0.564749	0.864151	17931.6	15926.5	19936.7	1.25179	0.323994	0.297297	0.446989
SP_1082	acetyltransferase	27.1644	23.1129	33.2416	1.43823	0.52429	0.532468	0.985837	1140.12	1209.7	1035.74	0.856198	-0.223984	0.763446	0.931218	987.584	790.981	1282.49	1.62139	0.69723	0.36702	0.780882	16.0639	15.5585	16.5693	1.06497	0.0908089	0.975574	1	6547.38	4537.84	8556.92	1.88568	0.915085	0.00488225	0.0172281
SP_1083	hypothetical protein	101.583	113.588	83.5769	0.735793	-0.442629	0.57063	0.986362	3283.15	3733.55	2607.54	0.698408	-0.517857	0.274318	0.517826	2959.12	2775.64	3234.35	1.16526	0.220658	0.642345	0.956218	65.2012	48.9512	81.4512	1.66393	0.734591	0.191937	0.510942	21191.4	15958.5	26424.4	1.65582	0.727549	0.0223463	0.0581338
SP_1084	methionine aminopeptidase	111.875	122.316	96.2138	0.786602	-0.346294	0.648485	0.987694	3099.76	3161.77	3006.75	0.950972	-0.0725254	0.970945	1	3242.14	2911.86	3737.56	1.28357	0.360157	0.445708	0.847236	66.6877	45.6582	87.7172	1.92117	0.941986	0.081443	0.318126	19573.9	16771.3	22376.6	1.33422	0.416002	0.183587	0.309534
SP_1086	IS1381 transposase protein B	8.58978	9.1678	7.72276	0.842379	-0.247458	0.959275	1	298.569	336.879	241.103	0.715694	-0.482586	0.757833	0.93084	256.891	228.608	299.316	1.3093	0.388794	0.654566	0.956218	6.16848	5.75981	6.57714	1.1419	0.191439	0.920839	1	1850.29	1316.38	2384.19	1.81117	0.856921	0.0187979	0.0508664
SP_1087	ATP-dependent DNA helicase PcrA	95.3863	102.201	85.1644	0.833304	-0.263086	0.59685	0.986362	3555.19	4156.82	2652.75	0.638167	-0.647995	0.144787	0.362746	3151.86	3064.17	3283.4	1.07155	0.0996926	0.838164	1	67.3355	61.2632	73.4078	1.19824	0.260913	0.570209	0.866175	23534	17645	29422.9	1.66749	0.737681	0.0221969	0.0578893
SP_1088	DNA repair protein RadC	5.61304	2.31411	10.5614	4.56393	2.19028	0.281901	0.869818	138.986	10.3694	331.911	32.0088	5.0004	0.0135442	0.0688444	173.335	11.8256	415.599	35.1439	5.1352	0.0165314	0.138029	1.1223	0.57681	1.66779	2.8914	1.53177	0.439769	0.774446	70.575	67.878	73.2719	1.07947	0.110317	0.807788	0.893313
SP_1089	glutamine amidotransferase	16.0214	13.2715	20.1462	1.518	0.602173	0.62489	0.986362	535.718	471.633	631.845	1.3397	0.421907	0.496285	0.746218	822.376	844.568	789.088	0.93431	-0.0980272	1	1	10.9375	12.3329	9.54213	0.773713	-0.370129	0.707381	0.934327	4091.71	4847.92	3335.49	0.688025	-0.539467	0.115318	0.21732
SP_1090	redox-sensing transcriptional repressor Rex	19.9749	20.6134	19.0171	0.92256	-0.116285	0.879379	1	389.255	255.121	590.456	2.31441	1.21065	0.251871	0.497064	647.624	594.214	727.738	1.22471	0.292438	0.735132	0.992961	12.9664	11.1252	14.8076	1.331	0.412509	0.545607	0.846957	2611.45	3416.11	1806.79	0.528903	-0.918926	0.0104981	0.0316459
SP_1091	hypothetical protein	NA	NA	NA	NA	NA	NA	NA	NA	NA	NA	NA	NA	NA	NA	NA	NA	NA	NA	NA	NA	NA	NA	NA	NA	NA	NA	NA	NA	NA	NA	NA	NA	NA	NA	NA
SP_1092	hypothetical protein	3.50249	0.566882	7.9059	13.9463	3.80181	0.138308	0.683169	199.281	167.475	246.989	1.47478	0.560505	0.550845	0.784663	273.99	252.051	306.899	1.21761	0.28405	0.708792	0.985141	2.04489	3.68299	0.406781	0.110449	-3.17855	0.090523	0.332022	1312.55	1443.02	1182.08	0.819168	-0.287769	0.421384	0.574215
SP_1093	hypothetical protein	4.54747	4.87264	4.05973	0.83317	-0.263318	1	1	181.811	217.867	127.728	0.586267	-0.770371	0.71574	0.90289	256.829	321.272	160.165	0.498535	-1.00423	0.540684	0.913826	3.72482	3.95316	3.49649	0.884478	-0.177102	0.927918	1	1694.14	1848.72	1539.57	0.832778	-0.263996	0.466668	0.617788
SP_1094	class-V aminotransferase	36.3503	39.3589	31.8373	0.808898	-0.30597	0.727712	1	1397.16	1666.06	993.808	0.596503	-0.745398	0.227849	0.467361	1780.58	2145.28	1233.52	0.574994	-0.798382	0.230148	0.631667	32.4008	36.5514	28.2502	0.772889	-0.371666	0.510987	0.824645	12068.7	12355.4	11782.1	0.953595	-0.0685519	0.824411	0.905465
SP_1095	ribose-phosphate pyrophosphokinase	34.0301	28.0234	43.0401	1.53586	0.619049	0.449666	0.972228	1066.71	884.078	1340.65	1.51644	0.600692	0.36421	0.618088	1475.46	1352.83	1659.41	1.22662	0.294684	0.641098	0.955245	22.2274	24.34	20.1147	0.826404	-0.27508	0.645419	0.908716	7023.13	7792.74	6253.53	0.802481	-0.317461	0.318684	0.467179
SP_1096	hypothetical protein	3.3647	1.70065	5.86079	3.44622	1.78501	0.445363	0.972228	105.566	54.4292	182.271	3.34878	1.74364	0.266015	0.509069	190.323	167.11	225.142	1.34727	0.430038	0.682628	0.968186	2.32514	3.42993	1.22034	0.355793	-1.49089	0.331368	0.666856	673.682	962.762	384.603	0.399479	-1.32381	0.000455215	0.00236553
SP_1097	hypothetical protein	23.4239	26.6876	18.5284	0.69427	-0.52643	0.58587	0.986362	419.772	312.572	580.572	1.8574	0.893288	0.278286	0.522947	550.463	434.643	724.191	1.66617	0.736538	0.358883	0.773492	14.2202	9.2639	19.1764	2.07001	1.04964	0.119852	0.386526	2353.34	2497.33	2209.34	0.884678	-0.176775	0.600279	0.737637
SP_1098	inorganic polyphosphate/ATP-NAD kinase	20.9774	19.0894	23.8094	1.24726	0.318758	0.704832	0.997547	520.771	373.464	741.731	1.98609	0.989927	0.263229	0.507208	655.449	480.259	918.235	1.91196	0.93505	0.295304	0.720665	11.17	8.65063	13.6894	1.58248	0.662183	0.456818	0.781619	2702.04	2762.28	2641.81	0.956385	-0.0643361	0.83559	0.913421
SP_1099	ribosomal large subunit pseudouridine synthase D	15.5058	14.3251	17.277	1.20607	0.270308	0.807302	1	566.67	584.317	540.201	0.9245	-0.113255	1	1	704.986	727.004	671.959	0.924285	-0.11359	1	1	10.6639	11.0573	10.2706	0.928858	-0.106471	0.914992	1	4160.75	4187.14	4134.36	0.987395	-0.0183007	0.951136	0.981781
SP_1100	phosphotransacetylase	53.3814	48.2084	61.141	1.26826	0.342854	0.604688	0.986362	1307.16	905.01	1910.4	2.11091	1.07787	0.0810793	0.250696	1938.2	1647.51	2374.24	1.44111	0.527176	0.349735	0.763253	32.762	30.938	34.5859	1.11791	0.160806	0.809839	0.992339	7948.93	9491.9	6405.96	0.674888	-0.567281	0.0724647	0.147975
SP_1102	hypothetical protein	30.4425	39.2195	17.277	0.44052	-1.18272	0.112823	0.621181	655.793	732.854	540.201	0.737119	-0.440031	0.682598	0.883355	1260.29	1652.51	671.959	0.406629	-1.29821	0.0866962	0.374456	28.955	29.6787	28.2312	0.951228	-0.0721374	0.909006	1	7359.95	9530.61	5189.3	0.544487	-0.877029	0.00614455	0.0206698
SP_1103	hypothetical protein	NA	NA	NA	NA	NA	NA	NA	0.514194	0.85699	0	0	-Inf	1	1	0.493053	0.821755	0	0	-Inf	1	1	NA	NA	NA	NA	NA	NA	NA	5.36376	4.67054	6.05698	1.29685	0.375008	0.758436	0.859671
SP_1104	hypothetical protein	7.16116	8.9642	4.45659	0.497155	-1.00823	0.667507	0.989377	247.02	318.724	139.465	0.437574	-1.1924	0.361747	0.614911	362.526	488.425	173.677	0.355585	-1.49173	0.211047	0.606433	7.2116	8.00519	6.41801	0.801732	-0.318809	0.69233	0.926514	2533.81	2813.4	2254.22	0.801244	-0.319687	0.370344	0.525934
SP_1105	50S ribosomal protein L21	176.303	127.478	249.54	1.95751	0.969022	0.128455	0.66656	4172.99	1767.45	7781.31	4.40256	2.13834	0.000130196	0.0013773	7413.14	5925.23	9645.02	1.62779	0.702913	0.181258	0.559991	97.7777	103.956	91.5998	0.881144	-0.182551	0.832813	1	23313	34129.1	12496.9	0.366165	-1.44943	9.20357e-06	7.78391e-05
SP_1106	hypothetical protein	113.953	98.4896	137.148	1.39251	0.477686	0.482708	0.972228	3398.44	2809.48	4281.89	1.52409	0.607945	0.178589	0.410341	6255.94	6882.56	5316.01	0.772389	-0.372601	0.517167	0.896669	95.4724	120.197	70.7476	0.588596	-0.76465	0.172322	0.480113	29761.2	39655.3	19867	0.500991	-0.997142	0.00310718	0.0119519
SP_1107	50S ribosomal protein L27	170.635	138.24	219.229	1.58586	0.665266	0.337091	0.906566	3866.01	1881.18	6843.24	3.63773	1.86304	0.000480932	0.00422378	6558.49	5268.25	8493.86	1.61227	0.689097	0.179115	0.559991	98.6091	97.8471	99.3712	1.01558	0.0222978	0.857637	1	21867.8	30420.9	13314.7	0.437681	-1.19205	0.000223009	0.00127294
SP_1108	hypothetical protein	0.879127	0	2.19782	Inf	Inf	0.482266	0.972228	27.6078	0.663269	68.0247	102.56	6.68032	0.0450348	0.165817	34.2724	1.46039	83.4904	57.17	5.83719	0.086442	0.374456	NA	NA	NA	NA	NA	NA	NA	6.58404	8.45683	4.71125	0.557094	-0.844008	0.309715	0.458596
SP_1109	hypothetical protein	NA	NA	NA	NA	NA	NA	NA	0.235654	0.392757	0	0	-Inf	1	1	1.04863	1.74771	0	0	-Inf	1	1	NA	NA	NA	NA	NA	NA	NA	6.43412	10.0847	2.78353	0.276015	-1.85718	0.0241124	0.0612784
SP_1110	bifunctional riboflavin kinase/FMN adenylyltransferase	31.6551	20.7686	47.9848	2.31045	1.20818	0.152458	0.714741	910.643	518.008	1499.6	2.89493	1.53353	0.0402026	0.151545	1403.9	1097.07	1864.14	1.6992	0.764855	0.2504	0.653857	17.5075	20.1062	14.9088	0.741505	-0.431472	0.529991	0.832185	4995.85	6330.28	3661.42	0.578398	-0.789866	0.0172412	0.0476415
SP_1111	hypothetical protein	24.0181	27.8407	18.2842	0.656744	-0.606597	0.534887	0.985837	790.717	935.853	573.014	0.61229	-0.707712	0.426374	0.675713	1120.58	1391.02	714.914	0.513951	-0.960296	0.258125	0.666531	21.7814	23.572	19.9908	0.848074	-0.237738	0.74892	0.958818	7321.86	8015.11	6628.61	0.827014	-0.274017	0.386848	0.540034
SP_1112	degV family protein	59.2213	57.3717	61.9957	1.0806	0.111829	0.86578	1	2602.25	3046.13	1936.42	0.635696	-0.65359	0.192329	0.425042	3089.79	3546.01	2405.46	0.678357	-0.559884	0.335979	0.754677	53.3152	65.4546	41.1758	0.629074	-0.668699	0.204136	0.528711	20985.3	20397.3	21573.2	1.05765	0.0808623	0.805497	0.891724
SP_1113	DNA-binding protein HU	359.148	394.919	305.493	0.773559	-0.370417	0.271875	0.869818	4803.84	1661.5	9517.36	5.72816	2.51807	2.08939e-05	0.000260736	6885.65	3620.93	11782.7	3.25406	1.70224	0.00512863	0.0549421	169.899	55.4128	284.384	5.13211	2.35955	4.23257e-06	0.000106594	16273.1	20788.5	11757.6	0.565584	-0.822187	0.00726513	0.0234936
SP_1114	ABC transporter ATP-binding protein	102.559	105.711	97.8317	0.925463	-0.111753	0.853833	1	2893.1	2784.32	3056.28	1.09768	0.134453	0.701915	0.89528	3103.8	2641.36	3797.45	1.43769	0.523749	0.301167	0.72565	59.0016	42.1112	75.8919	1.80218	0.849742	0.101601	0.355262	17450.2	15196.5	19703.9	1.2966	0.374735	0.228169	0.363173
SP_1115	transcriptional regulator MutR	42.5324	41.3187	44.3528	1.07343	0.102229	0.905548	1	1216.58	1108.16	1379.21	1.2446	0.31568	0.639818	0.848746	1323.57	1070.4	1703.33	1.59131	0.670211	0.367086	0.780882	24.5375	19.43	29.645	1.52574	0.609505	0.324695	0.661839	7002.88	6163.39	7842.38	1.27241	0.347567	0.276487	0.422575
SP_1116	transporter	14.5032	12.0639	18.1622	1.5055	0.590244	0.564446	0.986362	421.586	324.608	567.054	1.74689	0.804791	0.353188	0.606296	536.05	424.067	704.024	1.66017	0.731332	0.39602	0.811065	6.85755	5.06703	8.64808	1.70673	0.771239	0.474758	0.792584	2368.78	2440.05	2297.51	0.94158	-0.086844	0.820191	0.902729
SP_1117	NAD-dependent DNA ligase LigA	42.1539	42.1736	42.1242	0.998828	-0.00169153	0.964841	1	1445.51	1533.29	1313.84	0.856873	-0.222847	0.753297	0.927271	1638.66	1645.1	1628.99	0.990208	-0.0141972	1	1	28.0236	25.7467	30.3004	1.17687	0.234951	0.660607	0.913659	10175.8	9494.58	10857	1.14349	0.19345	0.528512	0.672483
SP_1118	pullulanase	73.2333	63.1221	88.3999	1.40046	0.485899	0.372369	0.928255	3592.83	4151.19	2755.29	0.663736	-0.591318	0.190939	0.424175	4111.21	4576.55	3413.19	0.7458	-0.42314	0.438576	0.840536	61.082	76.9169	45.2471	0.58826	-0.765474	0.113634	0.376291	27901.1	26416.7	29385.5	1.11238	0.15365	0.646837	0.774957
SP_1119	glyceraldehyde-3-phosphate dehydrogenase	127.877	172.103	61.5382	0.357567	-1.48372	0.00935402	0.147638	1710.71	1573.83	1916.03	1.21743	0.28384	0.616653	0.833849	2075.31	1878.69	2370.24	1.26165	0.335311	0.570568	0.921909	79.6351	35.5331	123.737	3.4823	1.80004	0.00045739	0.00629817	10945.3	10763.3	11127.3	1.03382	0.0479836	0.90034	0.951827
SP_1120	hypothetical protein	NA	NA	NA	NA	NA	NA	NA	0.329462	0.549103	0	0	-Inf	1	1	0.146359	0.243932	0	0	-Inf	1	1	NA	NA	NA	NA	NA	NA	NA	2.65077	1.39449	3.90704	2.80176	1.48634	0.183063	0.3089
SP_1121	glycogen branching protein	92.3229	110.852	64.5292	0.58212	-0.780612	0.36134	0.919143	3059.22	3753.96	2017.12	0.537332	-0.896114	0.0603655	0.202906	2595.23	2653.21	2508.27	0.945371	-0.0810478	0.984323	1	64.2679	49.1185	79.4173	1.61685	0.693186	0.2595	0.592807	20949.3	15263.3	26635.3	1.74505	0.803268	0.0110807	0.033068
SP_1122	glucose-1-phosphate adenylyltransferase	71.8792	64.4063	83.0886	1.29007	0.36745	0.531561	0.985837	3882.14	4743.69	2589.81	0.545948	-0.873165	0.0486612	0.174845	2450.83	1945.84	3208.3	1.64879	0.721411	0.212916	0.609224	40.1632	34.1347	46.1917	1.35322	0.436394	0.462439	0.786064	22424.3	11184.2	33664.4	3.00999	1.58976	1.04403e-06	1.13592e-05
SP_1123	glycogen biosynthesis protein GlgD	60.0647	62.1962	56.8674	0.914323	-0.129224	0.971417	1	3767.63	5093.68	1778.56	0.34917	-1.518	0.000783672	0.00643111	1920.25	1724.98	2213.15	1.283	0.359518	0.484288	0.875092	41.558	38.5188	44.5972	1.1578	0.21139	0.765114	0.968116	23033.7	9922.31	36145.2	3.64282	1.86505	1.41336e-08	2.46042e-07
SP_1124	glycogen synthase	80.0096	47.3911	128.937	2.72071	1.44398	0.0214855	0.252755	3601.71	3327.8	4012.59	1.20578	0.269963	0.595254	0.818055	2876.77	1487.53	4960.63	3.33481	1.7376	0.00766001	0.0761989	31.4769	28.9573	33.9965	1.17402	0.231462	0.699387	0.927341	16101.1	8576.82	23625.4	2.75456	1.46182	2.69041e-06	2.66363e-05
SP_1126	hypothetical protein	4.22881	6.19334	1.28202	0.207	-2.2723	0.408434	0.955657	146.448	217.19	40.3352	0.185714	-2.42885	0.119893	0.321565	48.7929	47.6025	50.5785	1.06252	0.0874855	0.838044	1	2.36837	0.298344	4.4384	14.8768	3.89499	0.0361579	0.192071	906.813	274.851	1538.77	5.59857	2.48506	1.40598e-10	3.33761e-09
SP_1127	hypothetical protein	11.2817	8.66868	15.2013	1.75358	0.810307	0.572383	0.986362	236.219	76.6863	475.519	6.20084	2.63246	0.0489252	0.175491	477.318	400.959	591.856	1.4761	0.561793	0.484572	0.875092	6.64838	7.06763	6.22912	0.881359	-0.182199	0.934673	1	1422.43	2302.75	542.118	0.235422	-2.08668	2.6598e-08	4.27409e-07
SP_1128	phosphopyruvate hydratase	1243.72	1378.94	1040.89	0.754852	-0.405734	0.493699	0.972228	47549	57591.3	32485.4	0.564069	-0.826058	0.295182	0.542469	41314.6	41983.7	40311	0.96016	-0.0586535	0.973191	1	860.234	730.354	990.114	1.35566	0.438999	0.341443	0.678631	324875	241349	408400	1.69215	0.758861	0.146624	0.261123
SP_1129	phage integrase family integrase/recombinase	14.9183	15.2994	14.3467	0.937727	-0.0927605	1	1	497.049	530.493	446.885	0.842396	-0.24743	0.853156	0.988864	744.541	872.145	553.135	0.634224	-0.656936	0.495894	0.878021	13.5514	16.1243	10.9785	0.680868	-0.554553	0.387774	0.724098	4389.8	5025.35	3754.26	0.747063	-0.420698	0.208496	0.339212
SP_1130	transcriptional regulator	11.705	8.11239	17.094	2.10714	1.07529	0.446121	0.972228	315.995	172.194	531.697	3.08779	1.62657	0.154311	0.377297	504.747	403.33	656.873	1.62862	0.703653	0.453131	0.854527	8.1885	10.5456	5.83139	0.552968	-0.854731	0.366562	0.708687	1770.31	2322.47	1218.15	0.524507	-0.930967	0.010104	0.0305903
SP_1131	transcriptional regulator	NA	NA	NA	NA	NA	NA	NA	0.724234	1.20706	0	0	-Inf	1	1	0.562582	0.937637	0	0	-Inf	1	1	NA	NA	NA	NA	NA	NA	NA	6.93396	5.34171	8.52622	1.59616	0.674607	0.416737	0.570372
SP_1132	hypothetical protein	NA	NA	NA	NA	NA	NA	NA	0.575423	0.959038	0	0	-Inf	1	1	0.240019	0.400031	0	0	-Inf	1	1	NA	NA	NA	NA	NA	NA	NA	4.53125	2.27874	6.78376	2.97697	1.57385	0.0763836	0.154468
SP_1133	hypothetical protein	NA	NA	NA	NA	NA	NA	NA	0.682573	1.13762	0	0	-Inf	1	1	0.146359	0.243932	0	0	-Inf	1	1	NA	NA	NA	NA	NA	NA	NA	4.70535	1.39449	8.01621	5.74847	2.52318	0.00693367	0.0226319
SP_1134	hypothetical protein	NA	NA	NA	NA	NA	NA	NA	4.17861	6.96434	0	0	-Inf	0.759089	0.93084	1.02579	1.70965	0	0	-Inf	1	1	NA	NA	NA	NA	NA	NA	NA	29.4684	9.73828	49.1986	5.05209	2.33688	1.4926e-05	0.000119009
SP_1135	hypothetical protein	NA	NA	NA	NA	NA	NA	NA	1.05219	1.75365	0	0	-Inf	1	1	0.504482	0.840804	0	0	-Inf	1	1	NA	NA	NA	NA	NA	NA	NA	8.59235	4.79231	12.3924	2.58589	1.37066	0.0534793	0.115531
SP_1136	hypothetical protein	NA	NA	NA	NA	NA	NA	NA	1.80145	3.00242	0	0	-Inf	1	1	0.620682	1.03447	0	0	-Inf	1	1	NA	NA	NA	NA	NA	NA	NA	13.534	5.8911	21.1769	3.59474	1.84589	0.00349324	0.0131012
SP_1137	GTP-binding protein	0.085468	0	0.21367	Inf	Inf	1	1	6.14917	5.76694	6.72253	1.1657	0.221199	1	1	4.37672	1.6747	8.42975	5.03357	2.33158	0.352016	0.765444	NA	NA	NA	NA	NA	NA	NA	25.1377	9.63245	40.6429	4.21937	2.07703	0.000135212	0.000818717
SP_1138	hypothetical protein	NA	NA	NA	NA	NA	NA	NA	0.105926	0.176543	0	0	-Inf	1	1	0.116829	0.194715	0	0	-Inf	1	1	NA	NA	NA	NA	NA	NA	NA	1.19741	1.14227	1.25255	1.09655	0.132973	1	1
SP_1139	hypothetical protein	26.6954	29.4539	22.5578	0.765866	-0.384836	0.63511	0.986362	555.944	456.675	704.848	1.54343	0.626144	0.40437	0.656897	694.696	573.822	876.006	1.52662	0.610338	0.429392	0.83757	15.3925	9.61635	21.1687	2.20133	1.13837	0.0763924	0.309126	3258.79	3290.65	3226.93	0.980636	-0.028211	0.927479	0.968268
SP_1140	hypothetical protein	6.96846	8.19527	5.12824	0.625756	-0.676327	0.671751	0.989377	125.188	102.83	158.724	1.54356	0.626265	0.65315	0.857696	104.518	44.3235	194.811	4.39521	2.13593	0.245357	0.647385	3.49881	1.1111	5.88652	5.29791	2.40542	0.0628145	0.269385	490.316	254.189	726.443	2.85788	1.51495	8.79299e-05	0.000561729
SP_1141	hypothetical protein	3.47175	0.556291	7.84494	14.1022	3.81785	0.143096	0.691387	129.182	52.9216	243.574	4.60253	2.20243	0.174046	0.403911	138.99	31.5152	300.203	9.52565	3.25182	0.0968564	0.398531	0.474569	0.551405	0.397732	0.721307	-0.471314	1	1	277.504	181.009	373.999	2.06619	1.04697	0.00746916	0.0240417
SP_1142	hypothetical protein	12.3461	18.0128	3.84606	0.213518	-2.22757	0.113713	0.624266	258.636	350.39	121.006	0.345345	-1.53389	0.233406	0.472113	167.451	177.929	151.735	0.852789	-0.22974	1	1	7.02965	1.13374	12.9256	11.4008	3.51106	0.000871087	0.0104747	1749.72	1021.97	2477.47	2.42421	1.27751	0.000452039	0.00235489
SP_1143	hypothetical protein	3.6637	3.35893	4.12085	1.22683	0.294941	0.89327	1	271.699	367.146	128.527	0.350072	-1.51428	0.194198	0.425689	166.604	171.434	159.358	0.929559	-0.105382	1	1	2.61169	2.81889	2.40449	0.852992	-0.229396	0.91051	1	1791.11	983.866	2598.35	2.64096	1.40106	0.000131484	0.000798459
SP_1144	hypothetical protein	5.99102	6.50521	5.21973	0.802392	-0.317621	0.86336	1	245.687	300.828	162.976	0.541757	-0.884281	0.516756	0.760846	178.344	162.338	202.354	1.2465	0.31788	0.713181	0.985705	3.20006	1.7249	4.67522	2.71043	1.43852	0.243045	0.576441	1530.1	933.043	2127.15	2.2798	1.18891	0.0011735	0.00527191
SP_1145	hypothetical protein	33.0586	37.6987	26.0985	0.692291	-0.53055	0.56314	0.986362	2008.78	2802.96	817.496	0.291654	-1.77767	0.000679841	0.00566715	1244.6	1394.82	1019.27	0.730755	-0.45254	0.648571	0.956218	27.2159	27.3831	27.0488	0.987792	-0.017721	1	1	13945.3	8041.17	19849.4	2.46847	1.30362	2.6375e-05	0.000198192
SP_1146	hypothetical protein	3.49229	3.54134	3.41872	0.965374	-0.0508397	1	1	223.027	300.004	107.56	0.35853	-1.47984	0.283926	0.531151	211.835	263.141	134.876	0.512561	-0.964203	0.603623	0.939126	3.53775	4.52997	2.54553	0.561929	-0.831539	0.569302	0.866172	1821.14	1519.69	2122.59	1.39673	0.482051	0.186067	0.312584
SP_1148	IS630-Spn1%2C transposase Orf2	31.6345	46.4972	9.34058	0.200885	-2.31556	0.0115968	0.172593	553.105	727.507	291.503	0.400688	-1.31945	0.137696	0.351958	999.15	1424.11	361.712	0.253992	-1.97715	0.0135471	0.119409	30.2334	27.1103	33.3566	1.2304	0.299127	0.629168	0.900021	6656.54	8166.88	5146.19	0.630129	-0.66628	0.0380287	0.0879757
SP_1149	IS630-Spn1%2C transposase Orf1	28.0147	28.5797	27.1672	0.950576	-0.0731258	0.967749	1	668.351	550.002	845.876	1.53795	0.621009	0.427814	0.67594	1094.62	1126.76	1046.41	0.928695	-0.106724	0.94781	1	19.5303	18.5482	20.5124	1.1059	0.145218	0.875982	1	5166.28	6445.69	3886.88	0.60302	-0.729722	0.0255874	0.0642452
SP_1150	hypothetical protein	NA	NA	NA	NA	NA	NA	NA	0.475237	0.792062	0	0	-Inf	1	1	0.64988	1.08313	0	0	-Inf	1	1	NA	NA	NA	NA	NA	NA	NA	5.93275	6.23174	5.63375	0.904042	-0.145538	0.928762	0.968883
SP_1151	exonuclease RexB	47.6556	42.837	54.8836	1.28122	0.357518	0.588995	0.986362	2217.73	2554.86	1712.03	0.670106	-0.577538	0.262011	0.506745	2123.73	2124.16	2123.08	0.999493	-0.000732016	1	1	33.4006	36.077	30.7243	0.851632	-0.231698	0.635931	0.903617	15170.4	12240.8	18099.9	1.47865	0.564284	0.0684798	0.141778
SP_1152	exonuclease RexA	52.0443	56.5819	45.2379	0.799512	-0.322808	0.674744	0.989377	3249.6	4476.89	1408.68	0.314656	-1.66815	0.000168419	0.00171212	2725.29	3380.22	1742.9	0.515616	-0.955631	0.0777204	0.345442	47.1148	53.6205	40.609	0.757341	-0.400984	0.442873	0.775535	25596	19477.1	31715	1.62832	0.703382	0.0321814	0.077334
SP_1153	hypothetical protein	25.1821	25.1	25.3051	1.00817	0.0117384	0.979431	1	1154.89	1398.96	788.789	0.563841	-0.82664	0.200265	0.434115	1003.34	1020.73	977.243	0.957392	-0.0628187	1	1	17.2486	16.4933	18.0039	1.09159	0.12643	0.906079	1	7900.36	5886.06	9914.66	1.68443	0.752263	0.0178709	0.0488864
SP_1154	immunoglobulin A1 protease	214.798	251.791	159.309	0.632705	-0.660394	0.278267	0.869818	6889.42	8173.26	4963.66	0.607304	-0.719508	0.100895	0.287641	9971.08	12521.1	6145.99	0.490849	-1.02665	0.0425541	0.246248	199.077	217.45	180.705	0.831018	-0.267048	0.594899	0.881297	65051.3	72279.3	57823.4	0.799999	-0.321929	0.38615	0.539937
SP_1155	ribosomal biogenesis GTPase	35.5791	34.0038	37.9421	1.11582	0.158105	0.92322	1	943.449	780.998	1187.13	1.52001	0.604083	0.318523	0.569795	1258.8	1112.71	1477.95	1.32824	0.40952	0.491911	0.878021	23.2374	22.0383	24.4365	1.10882	0.149023	0.762244	0.968106	5967.17	6410.24	5524.09	0.861761	-0.21464	0.501542	0.647942
SP_1156	ribonuclease HII	18.0812	20.6116	14.2856	0.693088	-0.528889	0.609573	0.986362	618.644	734.264	445.213	0.606339	-0.721803	0.412758	0.664751	786.081	942.507	551.441	0.585079	-0.773297	0.405231	0.815551	17.2831	19.7758	14.7903	0.747901	-0.419082	0.554701	0.855518	5313.79	5434.13	5193.45	0.95571	-0.0653551	0.833974	0.912913
SP_1157	voltage-gated chloride channel family protein	53.1959	37.6222	76.5563	2.03487	1.02494	0.13638	0.681541	2089.89	1892.71	2385.66	1.26044	0.333933	0.51434	0.759125	2638.56	2427.91	2954.52	1.2169	0.283205	0.59346	0.934945	35.7219	44.4456	26.9982	0.607444	-0.719176	0.182826	0.495557	13698.9	14009.9	13387.8	0.955598	-0.0655244	0.831611	0.911347
SP_1158	hypothetical protein	NA	NA	NA	NA	NA	NA	NA	0.138811	0.231351	0	0	-Inf	1	1	0.352077	0.586794	0	0	-Inf	1	1	NA	NA	NA	NA	NA	NA	NA	2.5348	3.42535	1.64426	0.480027	-1.05881	0.395456	0.546729
SP_1159	site-specific tyrosine recombinase XerS	7.19416	8.42909	5.34175	0.633728	-0.658064	0.850209	1	782.432	1192.01	168.063	0.140991	-2.82632	0.000320021	0.00300416	292.319	346.703	210.744	0.607851	-0.718211	0.699509	0.981379	6.69665	7.35492	6.03838	0.820998	-0.28455	0.717408	0.940864	5225.69	2002.52	8448.86	4.2191	2.07694	1.29338e-09	2.78542e-08
SP_1160	lipoate-protein ligase	49.2881	38.4962	65.476	1.70085	0.766252	0.373549	0.928255	1103.15	480.636	2036.93	4.23798	2.08338	0.00931396	0.0501558	2071.23	1774.04	2517.02	1.41881	0.504678	0.417893	0.82904	28.4567	29.2418	27.6717	0.946306	-0.0796208	1	1	6816.96	10233.9	3400.06	0.332236	-1.58972	1.2937e-06	1.38591e-05
SP_1161	acetoin dehydrogenase complex%2C E3 component%2C dihydrolipoamide dehydrogenase	52.7306	35.911	77.9601	2.17093	1.11831	0.10342	0.592212	1546.95	954.614	2435.44	2.55124	1.3512	0.0265468	0.111991	2861.79	2752.32	3025.99	1.09943	0.136761	0.729446	0.991871	36.397	47.0251	25.7689	0.547981	-0.867803	0.114425	0.376837	11313.2	15872.2	6754.23	0.425537	-1.23264	7.9841e-05	0.000521212
SP_1162	dihydrolipoamide acetyltransferase	36.409	34.0234	39.9874	1.17529	0.233018	0.787593	1	905.631	677.148	1248.36	1.84355	0.882485	0.200601	0.434115	1672.78	1754.83	1549.7	0.883105	-0.179343	0.863873	1	26.1271	27.834	24.4202	0.877349	-0.188778	0.769291	0.971896	7452.16	10112	4792.31	0.473924	-1.07727	0.000822477	0.00394072
SP_1163	acetoin dehydrogenase%2C E1 component subunit beta	47.0697	34.29	66.2392	1.93174	0.9499	0.282528	0.869818	1149.94	543.519	2059.56	3.78931	1.92194	0.0136517	0.0690539	1868.32	1418.41	2543.19	1.79299	0.842371	0.210744	0.606398	23.4721	22.2763	24.6679	1.10736	0.147125	0.672947	0.916089	6007.71	8167.44	3847.99	0.471138	-1.08578	0.000958396	0.004459
SP_1164	acetoin dehydrogenase%2C E1 component subunit alpha	22.4428	13.2696	36.2024	2.72821	1.44796	0.145671	0.696717	728.194	460.976	1129.02	2.4492	1.29231	0.110162	0.302076	1252.01	1153.58	1399.66	1.21332	0.278959	0.652165	0.956218	15.97	22.4151	9.52487	0.424931	-1.2347	0.075739	0.308435	4938.77	6615.43	3262.11	0.493106	-1.02003	0.00230929	0.00934905
SP_1165	hypothetical protein	NA	NA	NA	NA	NA	NA	NA	0.502688	0.837813	0	0	-Inf	1	1	0.116514	0.19419	0	0	-Inf	1	1	NA	NA	NA	NA	NA	NA	NA	3.51921	1.12052	5.91789	5.28136	2.40091	0.0192731	0.0517501
SP_1166	MATE efflux family protein	49.0796	49.2397	48.8394	0.991872	-0.0117746	0.988362	1	2071.19	2433.75	1527.36	0.627574	-0.672142	0.225415	0.464194	1872.28	1853.56	1900.36	1.02525	0.0359777	0.855523	1	34.4126	33.4646	35.3607	1.05666	0.0795113	0.877626	1	13942.9	10658.7	17227.1	1.61624	0.692644	0.024409	0.0618815
SP_1167	dihydroorotase	27.8205	31.7562	21.9169	0.690162	-0.534994	0.607213	0.986362	1465.22	1987.32	682.064	0.343207	-1.54285	0.00622316	0.0360252	1354.29	1695	843.214	0.497471	-1.00732	0.157589	0.526516	28.8774	34.979	22.7759	0.651131	-0.61898	0.25429	0.592807	11912.5	9753.12	14071.8	1.4428	0.52887	0.0887307	0.174866
SP_1168	mutator MutT protein	7.73261	6.17215	10.0733	1.63205	0.706689	0.618456	0.986362	328.111	338.562	312.434	0.922825	-0.11587	0.949106	1	344.061	317.075	384.54	1.21277	0.278311	0.77805	1	4.46934	4.51839	4.4203	0.978291	-0.0316642	0.978797	1	2108.76	1822.45	2395.06	1.3142	0.394184	0.277797	0.42359
SP_1169	uracil-DNA glycosylase	18.674	18.2418	19.3224	1.05924	0.083023	1	1	550.107	517.054	599.686	1.15981	0.213892	0.820668	0.966256	650.315	591.385	738.709	1.24912	0.320908	0.71759	0.985748	12.6621	12.2169	13.1073	1.07288	0.101484	0.860823	1	3528.38	3399.9	3656.87	1.07558	0.105118	0.781667	0.878376
SP_1170	hypothetical protein	4.71158	4.84086	4.51766	0.933234	-0.0996893	1	1	99.104	71.0821	141.137	1.98555	0.989536	0.441373	0.689004	210.818	234.449	175.371	0.748012	-0.418866	0.896456	1	3.44825	3.42716	3.46934	1.01231	0.0176455	1	1	930.341	1357.82	502.863	0.370346	-1.43305	0.000129495	0.000788674
SP_1171	HAD superfamily hydrolase	6.07632	3.90011	9.34063	2.39497	1.26001	0.548331	0.986362	243.405	211.921	290.631	1.37141	0.455664	0.641801	0.850835	481.473	562.981	359.211	0.638052	-0.648255	0.569234	0.921909	5.55469	8.30353	2.80586	0.337912	-1.56528	0.167304	0.471604	2371.86	3246.33	1497.38	0.461254	-1.11637	0.00180575	0.00763607
SP_1172	hypothetical protein	NA	NA	NA	NA	NA	NA	NA	NA	NA	NA	NA	NA	NA	NA	NA	NA	NA	NA	NA	NA	NA	NA	NA	NA	NA	NA	NA	NA	NA	NA	NA	NA	NA	NA	NA
SP_1173	PTS system mannnose-specific transporter subunit IIA	2.04426	2.26753	1.70936	0.753843	-0.407663	1	1	22.6551	1.90494	53.7802	28.232	4.81926	0.0832706	0.254247	28.5842	2.68165	67.438	25.1479	4.65237	0.0997322	0.406122	0.813563	0	1.62713	Inf	Inf	0.163019	0.462687	14.4423	15.3844	13.5001	0.877523	-0.188491	0.788008	0.882625
SP_1174	hypothetical protein	503.184	825.086	20.3295	0.0246392	-5.3429	2.94085e-14	1.85666e-11	573.735	533.395	634.243	1.18907	0.249831	0.70248	0.89528	863.943	915.461	786.667	0.859312	-0.218745	0.882339	1	304.354	16.9939	591.714	34.8192	5.12181	1.12534e-16	1.02567e-14	4527.09	5281.14	3773.05	0.714438	-0.485119	0.155278	0.272585
SP_1175	hypothetical protein	650.412	1040.68	65.0177	0.0624764	-4.00054	1.85295e-09	3.50948e-07	1294.16	803.267	2030.49	2.5278	1.33788	0.0395288	0.150051	2292.72	2139.99	2521.82	1.17843	0.236863	0.620289	0.944243	392.909	39.0078	746.809	19.1451	4.2589	1.24855e-13	7.96577e-12	9010.01	12336.4	5683.61	0.460718	-1.11804	0.000401918	0.00210957
SP_1176	phosphoenolpyruvate-protein phosphotransferase	908.103	882.924	945.871	1.07129	0.0993541	0.896761	1	21476.8	16118.2	29514.8	1.83115	0.87275	0.125012	0.331241	26802.3	20259.5	36616.5	1.80738	0.853896	0.123164	0.456185	494.308	354.607	634.01	1.78792	0.838285	0.0852239	0.324124	115346	116488	114204	0.980399	-0.028559	0.947152	0.979505
SP_1177	phosphocarrier protein HPr	186.764	156.574	232.05	1.48205	0.567596	0.40763	0.955657	4156.33	2110.69	7224.79	3.42295	1.77524	0.00110261	0.00860616	6665.38	5150.89	8937.12	1.73506	0.794989	0.14839	0.504043	98.4394	84.3877	112.491	1.33303	0.414705	0.375801	0.714284	22257.8	29583.4	14932.2	0.50475	-0.98636	0.00192849	0.00810272
SP_1178	NrdH-redoxin	49.9238	57.8098	38.0949	0.65897	-0.601714	0.309377	0.885739	857.464	636.648	1188.69	1.8671	0.900802	0.206038	0.440393	1127.61	896.225	1474.68	1.64543	0.718467	0.322979	0.744204	30.0817	18.5907	41.5726	2.2362	1.16105	0.0273362	0.154511	4808.68	5120.67	4496.69	0.878144	-0.18747	0.541937	0.685022
SP_1179	ribonucleotide-diphosphate reductase subunit alpha	326.047	351.471	287.91	0.819158	-0.287786	0.548233	0.986362	9260	9450.06	8974.9	0.949719	-0.0744274	0.892934	1	11557.2	11848.8	11119.8	0.938476	-0.0916085	0.897266	1	231.981	211.509	252.453	1.19358	0.255297	0.580948	0.874437	67467.5	68092.7	66842.3	0.981637	-0.0267377	0.928996	0.968883
SP_1180	ribonucleotide-diphosphate reductase subunit beta	128.087	142.438	106.562	0.748132	-0.418635	0.490541	0.972228	3761.55	4054.36	3322.35	0.819451	-0.287271	0.542847	0.779233	5355.47	6180.97	4117.22	0.666112	-0.586164	0.267016	0.676938	101.329	100.425	102.233	1.018	0.025738	0.964537	1	32124	35561.2	28686.7	0.806685	-0.309922	0.351655	0.504538
SP_1181	hypothetical protein	NA	NA	NA	NA	NA	NA	NA	0.139117	0.231861	0	0	-Inf	1	1	0.178738	0.297897	0	0	-Inf	1	1	NA	NA	NA	NA	NA	NA	NA	1.68574	1.73225	1.63924	0.946307	-0.0796204	1	1
SP_1182	lactose phosphotransferase system repressor	26.5029	29.2551	22.3745	0.764804	-0.386838	0.790318	1	2668.35	3979.53	701.578	0.176297	-2.50392	2.15274e-07	4.23237e-06	1436.88	1810.85	875.927	0.483709	-1.04779	0.165494	0.536829	25.3934	29.807	20.9797	0.703853	-0.506654	0.348741	0.685308	19327.6	10430	28225.2	2.70614	1.43624	6.39121e-06	5.77976e-05
SP_1183	hypothetical protein	1.79483	0	4.48707	Inf	Inf	0.218988	0.827872	109.735	88.7766	141.173	1.59021	0.669214	0.494259	0.744783	77.0404	10.3841	177.025	17.0476	4.0915	0.0798918	0.350618	0.149172	0.298344	0	0	-Inf	1	1	345.152	60.0864	630.218	10.4885	3.39074	6.63923e-16	2.35074e-14
SP_1184	6-phospho-beta-galactosidase	5.92189	1.66887	12.3014	7.3711	2.88188	0.103952	0.59262	632.939	798.377	384.783	0.481957	-1.05302	0.232148	0.471996	243.392	86.3987	478.881	5.54269	2.47059	0.0787956	0.349478	1.17064	1.14809	1.1932	1.03929	0.0555931	1	1	3081.62	497.707	5665.53	11.3833	3.50884	4.78422e-20	2.8555e-18
SP_1185	PTS system lactose-specific transporter subunit IIBC	10.4157	3.35893	21.0009	6.25228	2.64438	0.0427952	0.387819	1464.67	2003.12	656.991	0.327984	-1.6083	0.0062428	0.0360388	453.132	210.017	817.805	3.89399	1.96125	0.074532	0.3383	3.52522	4.64595	2.40449	0.517546	-0.95024	0.450926	0.776144	7717.7	1210.15	14225.2	11.755	3.5552	1.20003e-24	1.3194e-22
SP_1186	PTS system lactose-specific transporter subunit IIA	0.988999	0	2.4725	Inf	Inf	0.441084	0.972228	69.776	64.7661	77.2909	1.19339	0.255061	0.763288	0.931218	49.1503	17.8404	96.1151	5.38749	2.42961	0.232621	0.634032	0.149172	0.298344	0	0	-Inf	1	1	280.543	101.985	459.101	4.50164	2.17045	7.09669e-08	1.04571e-06
SP_1187	transcription antiterminator LacT	3.96999	5.31428	1.95356	0.367607	-1.44377	0.599647	0.986362	211.796	312.101	61.3385	0.196534	-2.34715	0.0730828	0.232171	102.014	118.88	76.7147	0.645314	-0.631927	0.920579	1	3.22864	2.64534	3.81195	1.441	0.527074	0.724085	0.945928	1450.81	686.567	2215.06	3.22628	1.68987	3.53593e-06	3.40395e-05
SP_1188	hypothetical protein	0.333774	0.556291	0	0	-Inf	0.820493	1	11.8569	19.7615	0	0	-Inf	0.461922	0.71422	4.19798	6.99664	0	0	-Inf	0.896832	1	0.198866	0	0.397732	Inf	Inf	0.859796	1	90.2594	40.4606	140.058	3.4616	1.79144	3.50451e-05	0.000251578
SP_1189	hypothetical protein	15.2369	13.531	17.7958	1.31518	0.395264	0.622884	0.986362	1906.99	2806.38	557.897	0.198796	-2.33064	1.33265e-05	0.00017467	797.562	865.03	696.361	0.805014	-0.312915	0.858874	1	13.3028	16.9061	9.69941	0.573722	-0.801577	0.200328	0.523616	12437.7	4994.82	19880.6	3.98024	1.99286	3.14762e-10	7.38806e-09
SP_1190	tagatose 1%2C6-diphosphate aldolase	24.8632	29.6968	17.6128	0.593088	-0.753682	0.489665	0.972228	2991.5	4619.57	549.394	0.118928	-3.07184	6.80254e-11	2.181e-09	1321.04	1747.56	681.275	0.389845	-1.35903	0.0610181	0.304217	24.9726	28.6499	21.2952	0.74329	-0.428002	0.442371	0.775365	21422.2	10096.3	32748.1	3.24359	1.69759	1.68117e-07	2.20879e-06
SP_1191	tagatose-6-phosphate kinase	25.5977	22.0485	30.9215	1.40243	0.487934	0.684577	0.989377	2270.86	3140.68	966.118	0.307614	-1.70081	0.000566408	0.00487767	1274.72	1324.13	1200.61	0.906715	-0.141279	0.949101	1	17.18	18.511	15.8489	0.856189	-0.223999	0.845238	1	14952.3	7641.4	22263.2	2.9135	1.54275	8.35371e-07	9.33204e-06
SP_1192	galactose-6-phosphate isomerase subunit LacB	10.1154	6.54151	15.4762	2.36585	1.24236	0.34658	0.912965	912.034	1199.77	480.425	0.400429	-1.32038	0.0480948	0.17401	676.864	733.456	591.976	0.807104	-0.309173	0.763911	1	9.70365	14.7176	4.68968	0.318644	-1.64998	0.039294	0.19844	6365.89	4231.55	8500.23	2.00877	1.00631	0.00193162	0.00810272
SP_1193	galactose-6-phosphate isomerase subunit LacA	8.73591	3.95758	15.9034	4.01846	2.00664	0.144174	0.693059	849.17	1084.29	496.486	0.457889	-1.12693	0.127763	0.335337	761.749	858.69	616.338	0.717766	-0.478414	0.662708	0.956218	9.42716	16.0159	2.83842	0.177225	-2.49634	0.00353476	0.0322168	6309.93	4944.56	7675.3	1.55227	0.634383	0.050121	0.109637
SP_1195	IS1381 transposase protein B	0.277693	0.462822	0	0	-Inf	0.727762	1	168.003	280.004	0	0	-Inf	0.00049163	0.00428685	112.49	187.483	0	0	-Inf	0.0115361	0.105235	1.71131	3.08907	0.333558	0.10798	-3.21116	0.140655	0.425535	1532.58	1081.46	1983.69	1.83427	0.875207	0.0171135	0.047351
SP_1197	hypothetical protein	4.38607	5.60075	2.56404	0.457803	-1.1272	0.639854	0.986362	317.89	476.036	80.6704	0.169463	-2.56096	0.0235655	0.102749	346.018	509.259	101.157	0.198635	-2.3318	0.0526543	0.279422	6.35353	8.68085	4.0262	0.463803	-1.10842	0.292865	0.631242	3151.28	2925.83	3376.72	1.15411	0.206777	0.555635	0.694627
SP_1198	hypothetical protein	NA	NA	NA	NA	NA	NA	NA	254.961	424.935	0	0	-Inf	2.29371e-05	0.000284529	256.567	427.611	0	0	-Inf	0.000142551	0.0029779	3.52941	7.05881	0	0	-Inf	0.00187592	0.0193038	2726.76	2439.79	3013.72	1.23523	0.304785	0.389715	0.54094
SP_1199	hypothetical protein	NA	NA	NA	NA	NA	NA	NA	4.59927	7.66546	0	0	-Inf	0.679835	0.880761	12.8092	21.3487	0	0	-Inf	0.517227	0.896669	0.139233	0.278466	0	0	-Inf	1	1	88.8404	123.33	54.3507	0.440693	-1.18215	0.00640103	0.0213597
SP_1200	GTP-binding protein LepA	102.473	102.555	102.35	0.998003	-0.00288435	1	1	5232.56	6593.39	3191.31	0.484017	-1.04687	0.0164105	0.0782597	4085.37	4172.07	3955.32	0.948046	-0.0769713	0.928487	1	73.8796	74.1641	73.595	0.992326	-0.0111142	0.976452	1	35357.8	24039.4	46676.1	1.94165	0.95728	0.00510866	0.0178595
SP_1201	serine/threonine protein phosphatase	28.8374	30.826	25.8545	0.838722	-0.253736	0.830064	1	1306.71	1639.64	807.321	0.492377	-1.02217	0.0999829	0.286609	915.887	858.15	1002.49	1.1682	0.22429	0.704222	0.981868	18.9723	15.8232	22.1215	1.39804	0.483407	0.477002	0.793898	8274.15	4942.31	11606	2.34829	1.23161	0.000115088	0.000711295
SP_1202	DNA repair protein RecN	65.886	64.3279	68.223	1.06055	0.0848146	0.83331	1	2682.69	3053.75	2126.1	0.696225	-0.522374	0.271612	0.514581	2086.83	1722.54	2633.26	1.52871	0.612315	0.307172	0.73089	39.7125	33.3011	46.1239	1.38506	0.469945	0.449608	0.775683	15770.7	9921.3	21620.1	2.17916	1.12377	0.000305659	0.00167152
SP_1203	transcriptional repressor	8.11001	10.3421	4.76191	0.460441	-1.11891	0.527977	0.985837	328.256	448.545	147.823	0.329561	-1.60138	0.122689	0.326664	221.278	247.365	182.146	0.736345	-0.441545	0.82217	1	5.52091	3.63218	7.40963	2.04	1.02857	0.362611	0.702466	2300.06	1425.18	3174.95	2.22776	1.1556	0.00138974	0.00611194
SP_1204	hemolysin A	19.332	23.083	13.7056	0.593752	-0.752067	0.539362	0.985837	687.781	860.662	428.461	0.497828	-1.00628	0.233725	0.472113	454.036	401.495	532.848	1.32716	0.408341	0.591612	0.934854	11.5533	6.54716	16.5594	2.52926	1.33871	0.0813599	0.318126	4201.35	2311.63	6091.07	2.63497	1.39778	4.67213e-05	0.000323181
SP_1205	geranyltranstransferase	32.4697	33.3591	31.1354	0.933339	-0.0995264	1	1	1266.39	1464.41	969.352	0.661941	-0.595225	0.334125	0.584159	890.745	685.217	1199.04	1.74986	0.807243	0.325979	0.744204	18.8052	13.6827	23.9276	1.74874	0.80632	0.240153	0.572419	7156.64	3945.29	10368	2.62794	1.39393	1.69616e-05	0.000132707
SP_1206	exodeoxyribonuclease VII small subunit	0.705033	0.462822	1.06835	2.30834	1.20686	0.965636	1	87.5316	123.478	33.6127	0.272217	-1.87717	0.381345	0.635039	50.6349	56.2924	42.1487	0.748747	-0.41745	1	1	0.732268	1.13098	0.333558	0.294928	-1.76156	0.680489	0.918516	597.126	321.299	872.952	2.71694	1.44198	0.000178174	0.00104847
SP_1207	exodeoxyribonuclease VII large subunit	23.3075	28.1214	16.0866	0.572043	-0.805804	0.460127	0.972228	881.421	1135.28	500.628	0.440972	-1.18124	0.0904926	0.268427	635.237	646.116	618.919	0.957907	-0.0620426	1	1	14.4722	8.77819	20.1662	2.29731	1.19994	0.0948917	0.342684	5875.57	3715.96	8035.18	2.16235	1.1126	0.000707249	0.00346817
SP_1208	uridine kinase	12.6864	9.87021	16.9107	1.71331	0.776787	0.618375	0.986362	415.917	341.492	527.555	1.54485	0.627471	0.459678	0.711715	526.18	440.773	654.292	1.48442	0.5699	0.49737	0.879023	7.65556	8.20967	7.10145	0.86501	-0.209212	0.944427	1	2468.72	2524.28	2413.16	0.955977	-0.0649515	0.853953	0.922393
SP_1209	hypothetical protein	NA	NA	NA	NA	NA	NA	NA	0.033191	0.0553183	0	0	-Inf	1	1	0.0301596	0.0502661	0	0	-Inf	1	1	NA	NA	NA	NA	NA	NA	NA	0.341199	0.295714	0.386684	1.30763	0.386954	1	1
SP_1210	hypothetical protein	11.2813	9.33962	14.1939	1.51975	0.603832	0.659272	0.987694	435.606	429.129	445.322	1.03774	0.0534385	0.798092	0.95259	779.547	928.309	556.403	0.599373	-0.738474	0.489564	0.875602	10.9962	15.2834	6.70913	0.438982	-1.18777	0.128261	0.405838	4192.03	5348.89	3035.18	0.567441	-0.817458	0.0150727	0.0425471
SP_1211	hypothetical protein	6.33228	4.36745	9.27952	2.1247	1.08726	0.508939	0.98236	226.695	184.604	289.832	1.57002	0.650784	0.494103	0.744783	417.917	456.517	360.018	0.788619	-0.342599	0.86272	1	6.11295	9.09917	3.12673	0.343628	-1.54108	0.114997	0.377537	1965.64	2627.38	1303.9	0.496274	-1.01079	0.00516551	0.0179846
SP_1212	tRNA pseudouridine synthase B	17.2134	16.7435	17.9181	1.07015	0.097816	0.855319	1	574.67	585.95	557.752	0.951877	-0.0711532	0.991613	1	734.978	765.133	689.745	0.901471	-0.149647	0.93364	1	12.5008	13.0071	11.9945	0.922152	-0.116924	0.798541	0.988408	4274.03	4405.15	4142.92	0.940472	-0.0885428	0.790525	0.884451
SP_1213	hypothetical protein	12.5612	8.46086	18.7117	2.21156	1.14507	0.299753	0.880825	470.885	396.161	582.97	1.47155	0.557337	0.506564	0.755677	666.483	629.626	721.77	1.14635	0.197045	0.769153	1	8.64126	11.217	6.06552	0.540744	-0.886982	0.23981	0.572314	3210.85	3624.13	2797.58	0.771931	-0.373457	0.279734	0.425611
SP_1215	FNT family protein	36.7799	41.1128	30.2806	0.736526	-0.441192	0.667534	0.989377	661.394	472.853	944.206	1.99683	0.997711	0.214643	0.450924	919.724	752.66	1170.32	1.55491	0.636834	0.404234	0.815551	21.4741	13.4495	29.4986	2.19328	1.13309	0.0730707	0.302067	3835.17	4319.72	3350.62	0.775658	-0.366507	0.29142	0.439549
SP_1216	hypothetical protein	NA	NA	NA	NA	NA	NA	NA	0.101691	0.169484	0	0	-Inf	1	1	0.319068	0.53178	0	0	-Inf	1	1	NA	NA	NA	NA	NA	NA	NA	2.1175	3.04411	1.19089	0.39121	-1.35399	0.315741	0.463797
SP_1217	hypothetical protein	0.42734	0	1.06835	Inf	Inf	0.680513	0.989377	13.4451	0	33.6127	Inf	Inf	0.000718868	0.00594493	16.8595	0	42.1487	Inf	Inf	0.000526505	0.00826969	NA	NA	NA	NA	NA	NA	NA	NA	NA	NA	NA	NA	NA	NA
SP_1218	hypothetical protein	81.5944	74.7784	91.8185	1.22787	0.296163	0.712181	0.998861	1599.74	755.332	2866.34	3.79481	1.92403	0.00350228	0.0230245	2212.36	1315.22	3558.07	2.7053	1.43579	0.0253727	0.180284	40.3676	27.008	53.7272	1.98931	0.992266	0.0568802	0.253773	6463.4	7584	5342.8	0.704484	-0.505362	0.116793	0.219408
SP_1219	DNA gyrase subunit A	214.045	189.568	250.762	1.32281	0.403601	0.451296	0.972228	5650.26	4207.27	7814.74	1.85744	0.893313	0.0632191	0.208793	7479.6	6013.39	9678.9	1.60956	0.686663	0.196612	0.585075	123.603	111.189	136.016	1.22329	0.290771	0.622019	0.897173	32200.1	34639.1	29761	0.859173	-0.218979	0.514674	0.660009
SP_1220	L-lactate dehydrogenase	485	547.978	390.534	0.712682	-0.48867	0.356262	0.913412	15580.1	17842.9	12185.9	0.682957	-0.550134	0.29629	0.544025	16470	17371.5	15117.8	0.870262	-0.200479	0.758402	1	343.409	293.164	393.653	1.34277	0.425214	0.36442	0.705257	113288	100077	126498	1.26401	0.338002	0.424737	0.576527
SP_1221	type II restriction endonuclease	103.414	113.891	87.6974	0.770011	-0.37705	0.622569	0.986362	3002.57	3176.75	2741.3	0.862927	-0.212689	0.738904	0.920165	3117.56	2923.45	3408.72	1.16599	0.221557	0.603756	0.939126	66.3195	50.9729	81.6661	1.60215	0.680007	0.220089	0.549936	19646.4	16799	22493.7	1.33899	0.421143	0.18752	0.314512
SP_1222	type II restriction endonuclease	32.4351	32.6304	32.1422	0.985038	-0.0217486	1	1	758.296	591.064	1009.14	1.70733	0.771743	0.22408	0.463277	903.261	664.101	1262	1.90031	0.926238	0.203346	0.595138	17.384	11.3357	23.4322	2.06711	1.04761	0.0979238	0.347729	3996.33	3812.98	4179.68	1.09617	0.132474	0.709569	0.823021
SP_1223	hypothetical protein	4.81495	2.22516	8.69962	3.90966	1.96704	0.307063	0.883857	134.144	43.265	270.464	6.25132	2.64416	0.116246	0.313589	163.818	50.4151	333.922	6.62345	2.72758	0.110829	0.431942	1.48887	1.3868	1.59093	1.14719	0.198105	1	1	296.976	288.439	305.514	1.0592	0.082973	0.851927	0.922297
SP_1224	hypothetical protein	1.94138	0	4.85345	Inf	Inf	0.193231	0.795777	71.3657	18.1412	151.202	8.33476	3.05914	0.142975	0.360934	99.6081	41.2213	187.188	4.54106	2.18303	0.213698	0.609483	NA	NA	NA	NA	NA	NA	NA	181.999	235.862	128.136	0.543267	-0.880267	0.0251859	0.0633896
SP_1225	vicX protein	47.5617	44.9596	51.4648	1.14469	0.194956	0.813075	1	1944.55	2170.7	1605.34	0.739551	-0.435279	0.432543	0.679804	2153.07	2261.32	1990.71	0.880329	-0.183885	0.814048	1	35.1093	37.9422	32.2764	0.850672	-0.233325	0.674394	0.916104	14210.5	13064.9	15356	1.17537	0.233109	0.444658	0.597742
SP_1226	sensory box sensor histidine kinase	89.4249	82.7415	99.4499	1.20193	0.265359	0.656454	0.987694	3738.51	4164.38	3099.7	0.744336	-0.425973	0.350384	0.602974	4221.86	4476.53	3839.84	0.857771	-0.221336	0.704086	0.981868	68.5416	77.7201	59.3632	0.763807	-0.388719	0.44335	0.775558	27636.1	25824.6	29447.5	1.14029	0.189401	0.561901	0.700364
SP_1227	DNA-binding response regulator	49.5	50.8357	47.4966	0.934317	-0.0980158	0.766749	1	1454.77	1437.28	1480.99	1.03041	0.0432205	0.906207	1	1932.56	1997.21	1835.58	0.919073	-0.121748	0.900787	1	35.539	34.5359	36.5421	1.05809	0.0814619	0.786342	0.98264	10846.3	11524.3	10168.3	0.882339	-0.180595	0.557961	0.697118
SP_1228	A/G-specific adenine glycosylase	32.0295	31.4861	32.8446	1.04315	0.0609404	0.987749	1	1089.37	1131.21	1026.62	0.907543	-0.139962	0.937115	1	1726.15	2025.93	1276.48	0.630072	-0.666411	0.3471	0.760853	28.5573	34.505	22.6096	0.655255	-0.609873	0.306305	0.648527	9842.11	11685	7999.24	0.684575	-0.546719	0.0764762	0.154506
SP_1229	formate--tetrahydrofolate ligase	79.2714	93.6581	57.6913	0.615978	-0.699049	0.312376	0.888913	1465.79	1237.58	1808.11	1.46101	0.546962	0.265999	0.509069	1546.68	1073.79	2256.02	2.101	1.07108	0.100791	0.407258	44.6378	22.0398	67.2357	3.05065	1.60912	0.00289742	0.0280084	7470.08	6181.03	8759.14	1.4171	0.502943	0.113877	0.215283
SP_1230	phosphopantothenate--cysteine ligase	7.70003	7.17615	8.48585	1.18251	0.241847	0.933799	1	329.999	373.009	265.485	0.711741	-0.490576	0.761289	0.93106	618.799	811.002	330.494	0.407513	-1.29508	0.190644	0.573855	7.99103	10.8268	5.15523	0.476152	-1.0705	0.245469	0.579271	3651.49	4664.37	2638.62	0.565696	-0.821901	0.0166754	0.0462615
SP_1231	phosphopantothenoylcysteine decarboxylase	8.41294	8.68986	7.99755	0.920331	-0.119776	0.940722	1	436.297	561.411	248.625	0.442856	-1.17509	0.216619	0.452933	652.976	883.667	306.939	0.347346	-1.52555	0.0937383	0.390857	11.2297	16.2121	6.24722	0.385343	-1.37578	0.0822376	0.319275	4525.79	5082.39	3969.19	0.780969	-0.356663	0.27675	0.422611
SP_1232	hypothetical protein	25.4072	30.9086	17.155	0.555025	-0.849376	0.337449	0.906566	904.03	1151.14	533.369	0.463341	-1.10985	0.104047	0.292228	1328.78	1775.59	658.567	0.370901	-1.43089	0.0420435	0.244033	26.9383	31.6828	22.1937	0.700497	-0.513549	0.403167	0.739847	9189.18	10228.1	8150.23	0.796844	-0.32763	0.286751	0.434075
SP_1233	hypothetical protein	6.18522	8.31444	2.99138	0.359781	-1.47481	0.521225	0.985837	141.198	172.587	94.1154	0.545322	-0.874821	0.704456	0.89572	137.284	150.129	118.016	0.786102	-0.347211	1	1	4.11897	2.28184	5.9561	2.61022	1.38417	0.272495	0.605755	1041.3	859.14	1223.45	1.42404	0.509991	0.16691	0.2884
SP_1234	biotin repressor family transcriptional regulator	43.973	67.2038	9.1268	0.135808	-2.88036	0.000507403	0.0152543	603.803	815.322	286.525	0.351426	-1.50871	0.0908986	0.268699	506.203	604.816	358.284	0.592386	-0.755391	0.558087	0.921114	28.3599	8.47432	48.2455	5.69314	2.50923	2.90341e-05	0.000631491	4624.77	3472.76	5776.79	1.66346	0.734185	0.0292394	0.071888
SP_1235	MutT/nudix family protein	8.96845	7.80473	10.714	1.37276	0.457081	0.76728	1	310.58	292.992	336.962	1.15007	0.201724	0.664724	0.866944	506.029	561.826	422.334	0.751717	-0.411738	0.852718	1	7.82064	10.0423	5.59903	0.557548	-0.842833	0.367874	0.710505	2660.06	3245.04	2075.09	0.639465	-0.645063	0.0705411	0.144948
SP_1236	acetyltransferase	4.83634	3.38011	7.02069	2.07706	1.05454	0.561245	0.986362	177.581	149.793	219.263	1.46377	0.549693	0.570071	0.802179	291.621	304.481	272.333	0.894417	-0.16098	1	1	4.54928	6.67596	2.42259	0.362883	-1.46243	0.16821	0.472767	1410.34	1760.92	1059.75	0.601819	-0.732599	0.0456096	0.102011
SP_1237	acetyltransferase	5.45805	3.33774	8.63851	2.58813	1.37191	0.43271	0.972228	219.708	186.404	269.664	1.44667	0.532734	0.566224	0.800285	341.53	346.064	334.729	0.967245	-0.0480463	1	1	4.04908	5.71176	2.38639	0.417803	-1.2591	0.276491	0.60898	1659.03	1999.69	1318.37	0.659288	-0.60102	0.0972179	0.189095
SP_1238	excinuclease ABC subunit B	28.582	23.3798	36.3854	1.55628	0.6381	0.518279	0.985837	924.578	782.613	1137.52	1.4535	0.539527	0.377006	0.631069	1429.1	1438.67	1414.74	0.983368	-0.0241973	1	1	20.0357	23.2714	16.7999	0.721911	-0.470107	0.50713	0.82328	6921.44	8306.63	5536.25	0.666486	-0.585355	0.0669595	0.139321
SP_1240	hypothetical protein	3.81122	3.40129	4.42611	1.3013	0.379958	0.852097	1	368.451	522.246	137.757	0.263779	-1.9226	0.057221	0.195202	156.785	147.756	170.329	1.15277	0.20511	0.807652	1	2.49332	2.54595	2.44069	0.958654	-0.0609184	1	1	2273.31	845.804	3700.81	4.37549	2.12945	8.87386e-09	1.61196e-07
SP_1241	amino acid ABC transporter amino acid-binding protein/permease	226.761	160.68	325.883	2.02815	1.02016	0.095296	0.568891	10700.3	11057.4	10164.6	0.919259	-0.121457	0.834076	0.97632	11104.1	10104.4	12603.6	1.24734	0.318854	0.510375	0.891449	144.972	174.517	115.426	0.661402	-0.596401	0.30827	0.649811	68225.4	58177.9	78272.9	1.34541	0.428042	0.240636	0.378245
SP_1242	amino acid ABC transporter ATP-binding protein	66.4102	35.3081	113.063	3.20219	1.67906	0.00811296	0.13022	4502.68	5148.21	3534.38	0.686525	-0.542615	0.264501	0.508037	5012.74	5424.46	4395.16	0.810248	-0.303564	0.636735	0.951686	57.4807	89.631	25.3305	0.282608	-1.82312	0.000775184	0.0097612	33856.5	31277.5	36435.4	1.16491	0.220216	0.479277	0.625508
SP_1243	glucose-6-phosphate 1-dehydrogenase	149.372	132.552	174.602	1.31723	0.397511	0.5456	0.986362	7131.59	8251.8	5451.28	0.660617	-0.598114	0.199236	0.43296	9574.54	11445.6	6767.9	0.591309	-0.758015	0.152698	0.515326	150.082	204.995	95.1694	0.464253	-1.10702	0.0419638	0.206754	62231.4	66042	58420.8	0.884601	-0.1769	0.657665	0.781936
SP_1244	signal recognition particle-docking protein FtsY	54.8406	53.3875	57.0203	1.06805	0.0949754	0.778828	1	1881.08	1949.54	1778.38	0.912204	-0.132571	0.848629	0.98581	1984.67	1837.87	2204.88	1.19969	0.262665	0.626308	0.944243	35.6503	33.0375	38.2632	1.15818	0.211856	0.813808	0.994435	12189.7	10583.3	13796.2	1.30358	0.382478	0.208436	0.339212
SP_1245	Cof family protein	34.0744	40.633	24.2365	0.596473	-0.745472	0.442332	0.972228	821.275	862.434	759.537	0.880689	-0.183295	0.959168	1	791.374	687.224	947.599	1.37888	0.463498	0.481148	0.874777	20.8615	12.5716	29.1515	2.31883	1.2134	0.0526287	0.236711	5028.49	3953.16	6103.82	1.54403	0.626705	0.0592024	0.126198
SP_1246	Cof family protein	29.4782	17.6287	47.2526	2.68044	1.42247	0.077664	0.514034	1135.13	911.335	1470.82	1.61391	0.690564	0.302634	0.549382	1054.62	545.163	1818.8	3.33626	1.73823	0.0531891	0.280447	11.7093	10.776	12.6427	1.17322	0.230475	0.875151	1	4790.02	3134.08	6445.96	2.05673	1.04035	0.00199176	0.00830496
SP_1247	hypothetical protein	143.118	171.579	100.427	0.585308	-0.772731	0.245311	0.853021	3383.53	3551.43	3131.68	0.881809	-0.181462	0.720755	0.907585	2937.68	2308.17	3881.95	1.68183	0.750032	0.176767	0.557381	81.6081	40.1373	123.079	3.06645	1.61657	0.00327507	0.0305779	19198.4	13260.4	25136.5	1.8956	0.922656	0.00365065	0.0135216
SP_1248	ribonuclease III	12.3444	5.63705	22.4055	3.97468	1.99084	0.091137	0.562259	342.239	107.356	694.564	6.46971	2.6937	0.0462493	0.169689	428.127	144.036	854.264	5.93093	2.56826	0.0553587	0.285595	4.27235	4.50404	4.04067	0.89712	-0.156627	0.878312	1	791.788	824.583	758.992	0.920456	-0.119579	0.721528	0.832747
SP_1249	guanosine 5'-monophosphate oxidoreductase	114.148	121.017	103.846	0.858108	-0.220769	0.572843	0.986362	1696.89	671.569	3234.88	4.8169	2.2681	0.00110087	0.00860616	2636.21	1724.14	4004.32	2.3225	1.21568	0.0471189	0.259056	60.7358	34.4763	86.9952	2.52333	1.33533	0.00814465	0.060894	7316.89	9885.23	4748.54	0.480368	-1.05779	0.000926939	0.00434165
SP_1250	hypothetical protein	11.1624	15.6939	4.36505	0.278137	-1.84613	0.142139	0.690286	131.167	127.888	136.086	1.0641	0.0896404	0.862102	0.996462	222.958	259.174	168.635	0.650663	-0.620017	0.741574	0.994957	6.61429	1.94097	11.2876	5.81544	2.53989	0.00797365	0.0603224	1200.19	1495.67	904.709	0.604885	-0.725268	0.0479388	0.106085
SP_1251	endonuclease	12.2414	15.1318	7.90579	0.522461	-0.936605	0.561539	0.986362	205.297	176.339	248.734	1.41054	0.496246	0.509994	0.757826	326.644	336.473	311.901	0.926971	-0.109403	1	1	8.7875	6.72401	10.851	1.61377	0.690434	0.467016	0.790185	1592.9	1938.58	1247.22	0.64337	-0.636279	0.076233	0.154313
SP_1252	hypothetical protein	1.85417	0.566882	3.7851	6.67706	2.73921	0.451221	0.972228	65.4674	30.7193	117.59	3.82788	1.93655	0.293404	0.540436	70.062	20.077	145.04	7.22417	2.85283	0.188908	0.570272	0.341242	0.275702	0.406781	1.47544	0.561142	1	1	166.153	114.983	217.322	1.89003	0.918408	0.0242478	0.0615475
SP_1253	hypothetical protein	1.11077	1.85129	0	0	-Inf	0.371089	0.928255	22.8109	38.0182	0	0	-Inf	0.229974	0.469884	10.281	17.1349	0	0	-Inf	0.612906	0.942828	0.806349	0.278466	1.33423	4.79135	2.26043	0.375639	0.714284	183.811	98.309	269.314	2.73946	1.45389	0.00033606	0.00181873
SP_1254	hypothetical protein	7.35469	7.86221	6.5934	0.838619	-0.253912	1	1	194.041	186.771	204.946	1.09731	0.133975	0.868454	0.999922	168.248	111.765	252.972	2.26344	1.17851	0.375682	0.791615	3.95672	2.28184	5.63159	2.46801	1.30335	0.324339	0.661818	981.117	639.543	1322.69	2.06818	1.04836	0.0050739	0.0178141
SP_1255	hypothetical protein	6.2973	7.28021	4.82292	0.66247	-0.594073	0.77167	1	185.938	209.653	150.367	0.717216	-0.47952	0.81809	0.964856	145.417	118.134	186.341	1.57737	0.657524	0.568406	0.921909	3.90155	2.57465	5.22845	2.03074	1.02201	0.391961	0.727655	1081.57	677.936	1485.2	2.19077	1.13144	0.00229587	0.00931278
SP_1256	hypothetical protein	3.05322	3.80664	1.92308	0.505192	-0.985095	0.673757	0.989377	82.4868	97.7243	59.6306	0.610193	-0.712663	0.800878	0.954277	62.8657	55.865	73.3667	1.31329	0.39318	0.778332	1	1.95621	1.17073	2.74168	2.34185	1.22765	0.399279	0.736952	506.284	320.254	692.315	2.16177	1.11221	0.00351532	0.0131604
SP_1258	2-isopropylmalate synthase	16.1633	17.9239	13.5224	0.754437	-0.406527	0.815952	1	401.782	387.92	422.575	1.08934	0.123448	0.797879	0.95259	350.214	233.513	525.265	2.2494	1.16954	0.258745	0.667307	7.84953	2.85035	12.8487	4.50776	2.17241	0.0192257	0.119088	2042.59	1337.51	2747.68	2.05432	1.03866	0.00441422	0.0158988
SP_1259	hypothetical protein	3.31121	5.09135	0.64101	0.125902	-2.98963	0.343368	0.911727	71.0854	105.031	20.1676	0.192016	-2.3807	0.298492	0.546144	51.916	69.6672	25.2892	0.363001	-1.46196	0.686099	0.96973	2.24093	0.829871	3.65198	4.40066	2.13772	0.223636	0.555963	570.973	398.423	743.524	1.86617	0.900079	0.0184714	0.0501754
SP_1260	copper homeostasis protein CutC	19.0545	19.3441	18.6201	0.962571	-0.0550345	1	1	497.226	441.153	581.335	1.31776	0.398092	0.58347	0.811089	702.869	690.295	721.73	1.04554	0.0642456	0.857131	1	11.9779	10.0792	13.8765	1.37674	0.461259	0.565609	0.864151	3546.33	3972.06	3120.6	0.785637	-0.348065	0.308514	0.457407
SP_1261	hypothetical protein	9.58145	4.47151	17.2464	3.85695	1.94746	0.137892	0.683169	265.95	83.0924	540.237	6.50164	2.7008	0.0364948	0.141062	360.182	151.228	673.613	4.45429	2.1552	0.0705153	0.330027	3.0039	2.80784	3.19996	1.13965	0.188594	1	1	728.151	868.711	587.591	0.676395	-0.564063	0.128962	0.236271
SP_1262	IS1167%2C transposase	NA	NA	NA	NA	NA	NA	NA	0.171696	0.28616	0	0	-Inf	1	1	0.174929	0.291548	0	0	-Inf	1	1	NA	NA	NA	NA	NA	NA	NA	1.86381	1.69166	2.03597	1.20354	0.267281	1	1
SP_1263	DNA topoisomerase I	129.503	161.973	80.7993	0.498845	-1.00334	0.104754	0.593395	3372.64	3942.71	2517.53	0.638529	-0.647177	0.150649	0.371421	4343.22	5160.52	3117.26	0.604059	-0.727238	0.163075	0.5347	106.26	96.2785	116.242	1.20735	0.271849	0.615099	0.89416	28720.3	29548.8	27891.8	0.943921	-0.0832613	0.792191	0.884967
SP_1264	hypothetical protein	18.1731	17.2442	19.5664	1.13466	0.182265	0.836738	1	677.13	721.395	610.733	0.8466	-0.240248	0.850516	0.986901	1095.54	1320.58	757.99	0.573982	-0.800922	0.33573	0.754677	17.9204	23.4638	12.3769	0.52749	-0.922785	0.133877	0.413604	6317.59	7537.21	5097.97	0.676373	-0.564109	0.082779	0.164872
SP_1265	hypothetical protein	NA	NA	NA	NA	NA	NA	NA	0.944428	1.57405	0	0	-Inf	1	1	0.853098	1.42183	0	0	-Inf	1	1	NA	NA	NA	NA	NA	NA	NA	9.57424	7.9785	11.17	1.40001	0.485438	0.528586	0.672483
SP_1266	DNA processing protein DprA	22.8961	6.7811	47.0685	6.94113	2.79517	0.00501538	0.0949914	823.502	385.417	1480.63	3.84162	1.94172	0.0109873	0.0578218	812.817	117.202	1856.24	15.8379	3.98531	0.00125515	0.0175974	3.00432	1.12822	4.88043	4.3258	2.11297	0.101152	0.355262	1705.17	674.846	2735.5	4.05352	2.01917	6.19594e-08	9.31175e-07
SP_1267	licC protein	89.418	91.2772	86.6292	0.949078	-0.0754009	0.834136	1	4090.12	5013.49	2705.07	0.539559	-0.890147	0.049979	0.178045	5774.95	7385.54	3359.07	0.454817	-1.13664	0.0274111	0.190238	95.4262	125.274	65.5779	0.523474	-0.93381	0.0885791	0.328567	39166.1	42832.7	35499.6	0.828796	-0.27091	0.441887	0.596319
SP_1268	licB protein	95.8516	64.2508	143.253	2.22959	1.15678	0.0562138	0.44362	5823.89	6726.51	4469.97	0.664531	-0.589592	0.195508	0.426191	7589.22	8951.74	5545.43	0.61948	-0.69087	0.189696	0.571827	100.91	155.713	46.1077	0.296107	-1.75581	0.00105905	0.012211	49751.1	51875	47627.3	0.918116	-0.123251	0.733968	0.841318
SP_1269	choline kinase	64.3202	52.5202	82.0201	1.56168	0.643103	0.335429	0.906278	4093.47	5115.99	2559.68	0.50033	-0.999047	0.0254595	0.109266	5682.62	7353.59	3176.15	0.431918	-1.21117	0.0177736	0.145035	80.0795	122.462	37.6974	0.30783	-1.69979	0.0015519	0.016473	39428.7	42631	36226.5	0.849768	-0.234859	0.496584	0.643637
SP_1270	zinc-containing alcohol dehydrogenase	82.7238	71.512	99.5415	1.39196	0.477113	0.42374	0.965283	6617.56	8960.55	3103.08	0.346305	-1.52988	0.000412985	0.0037258	8083.96	10910	3844.88	0.352418	-1.50464	0.00264447	0.0326881	121.942	192.565	51.3182	0.266497	-1.90781	0.000350854	0.00508739	63334.6	63193.8	63475.3	1.00445	0.00641214	0.989296	1
SP_1271	2-C-methyl-D-erythritol 4-phosphate cytidylyltransferase	81.8007	57.3158	118.528	2.06799	1.04823	0.116837	0.63772	4449.68	4955.49	3690.96	0.744822	-0.425033	0.328227	0.578701	5662.45	6392.91	4566.77	0.71435	-0.485297	0.34766	0.761155	75.9742	110.771	41.1776	0.371737	-1.42765	0.0086521	0.0636928	36070.6	37011.1	35130.1	0.949176	-0.0752522	0.819408	0.902342
SP_1272	polysaccharide biosynthesis protein	30.8248	20.0765	46.9472	2.33842	1.22553	0.160975	0.740016	952.397	611.775	1463.33	2.39194	1.25818	0.087923	0.264022	1530.06	1341.54	1812.83	1.3513	0.434353	0.495595	0.878021	18.6972	22.9836	14.4107	0.626999	-0.673465	0.313919	0.657873	6022.2	7714.33	4330.06	0.561301	-0.833154	0.0105786	0.0317966
SP_1273	licD1 protein	16.3792	8.65809	27.9608	3.22945	1.69129	0.13627	0.681541	721.169	621.801	870.222	1.39952	0.484931	0.523277	0.765807	1088.34	1096.61	1075.94	0.981148	-0.0274569	1	1	12.5092	18.7983	6.22007	0.330884	-1.5956	0.0369899	0.194571	5356.85	6311.68	4402.01	0.697438	-0.519863	0.11387	0.215283
SP_1274	licD2 protein	22.8163	24.5556	20.2073	0.82292	-0.281176	0.681722	0.989377	660.606	679.247	632.645	0.93139	-0.102542	1	1	1146.75	1385.72	788.281	0.568859	-0.813856	0.341684	0.757583	22.5507	27.4346	17.6668	0.643961	-0.634955	0.375256	0.714284	6399.23	7986.82	4811.64	0.602448	-0.731092	0.0237413	0.0608535
SP_1275	carbamoyl phosphate synthase large subunit	145.075	178.301	95.2369	0.534137	-0.904719	0.13739	0.682983	5630.14	7398.06	2978.26	0.402573	-1.31268	0.00329858	0.0220328	7108.36	9376.96	3705.45	0.395166	-1.33947	0.00931842	0.0884826	143.609	159.175	128.043	0.804415	-0.313989	0.57517	0.869372	53450.5	54474.3	52426.7	0.962412	-0.0552734	0.886926	0.940025
SP_1276	carbamoyl phosphate synthase small subunit	51.4464	63.99	32.631	0.509939	-0.971604	0.213012	0.825128	1787.3	2300.06	1018.15	0.442664	-1.17572	0.0285542	0.118556	2763.29	3763.45	1263.05	0.335609	-1.57515	0.0036318	0.0419162	53.0061	60.1134	45.8988	0.763537	-0.38923	0.437302	0.774446	19089.1	21893.7	16284.4	0.743793	-0.427027	0.179652	0.305424
SP_1277	aspartate carbamoyltransferase	42.2946	42.9574	41.3003	0.961425	-0.0567543	0.902616	1	1168.61	1091.49	1284.29	1.17664	0.234673	0.733677	0.915011	1986.88	2254.06	1586.12	0.703673	-0.507023	0.40148	0.81452	36.0114	41.1773	30.8454	0.749088	-0.416792	0.488909	0.803238	10422.9	13118.9	7726.88	0.588989	-0.763687	0.0153079	0.0430393
SP_1278	bifunctional pyrimidine regulatory protein PyrR/uracil phosphoribosyltransferase	9.41884	6.72392	13.4612	2.00199	1.00143	0.486224	0.972228	369.083	332.793	423.519	1.27262	0.347805	0.546124	0.782215	841.464	1048.39	531.074	0.506562	-0.98119	0.324334	0.744204	13.6745	22.5183	4.83072	0.214524	-2.22079	0.00314698	0.0296715	4231.76	6108.93	2354.6	0.385435	-1.37544	7.18371e-05	0.000474898
SP_1279	endonuclease III	29.0786	28.2569	30.3112	1.0727	0.101245	0.936606	1	817.509	732.486	945.042	1.29018	0.367577	0.578055	0.808501	1183.4	1191.55	1171.17	0.982893	-0.0248933	1	1	22.4991	24.7146	20.2837	0.820718	-0.285041	0.657743	0.913659	6032	6880.42	5183.59	0.753383	-0.408544	0.207862	0.338972
SP_1280	hypothetical protein	16.2208	7.25451	29.6702	4.0899	2.03207	0.0869304	0.554364	549.975	301.205	923.13	3.06479	1.61579	0.0951357	0.277407	1058.1	1002.92	1140.88	1.13756	0.185937	0.784628	1	9.45867	13.6943	5.22304	0.381402	-1.39062	0.124254	0.397034	3956.59	5783.8	2129.37	0.368161	-1.44159	2.93125e-05	0.000215612
SP_1281	hypothetical protein	NA	NA	NA	NA	NA	NA	NA	6.40856	10.6809	0	0	-Inf	0.447827	0.696992	18.5641	30.9402	0	0	-Inf	0.359531	0.773492	NA	NA	NA	NA	NA	NA	NA	127.313	178.899	75.727	0.423294	-1.24027	0.00270966	0.0107409
SP_1282	ABC transporter ATP-binding protein	4.15223	6.20815	1.06835	0.172088	-2.53878	0.297941	0.880825	162.768	248.872	33.6127	0.13506	-2.88833	0.0524216	0.184936	284.342	445.804	42.1487	0.0945454	-3.40285	0.0106177	0.0983565	6.37055	8.28918	4.45191	0.537075	-0.896804	0.384941	0.720212	2152.64	2547.28	1758.01	0.690152	-0.535014	0.136004	0.245985
SP_1283	heat shock protein HtpX	33.8152	32.6307	35.5919	1.09075	0.125317	0.850887	1	1290.19	1409.95	1110.56	0.787661	-0.344353	0.625743	0.838616	2918.27	3945.31	1377.72	0.349204	-1.51786	0.00465027	0.0511285	42.7226	62.0302	23.415	0.377478	-1.40554	0.00890613	0.0650623	16389.3	22797.7	9980.84	0.4378	-1.19165	0.000136128	0.000821883
SP_1284	hypothetical protein	28.7318	30.182	26.5565	0.879877	-0.184626	0.773614	1	783.04	751.712	830.032	1.10419	0.142988	0.754545	0.92826	2027.27	2690.81	1031.98	0.38352	-1.38263	0.0232554	0.173864	33.7455	45.7925	21.6984	0.473842	-1.07752	0.0703297	0.29327	10424.6	15530.1	5319.13	0.342504	-1.54581	9.29312e-07	1.02175e-05
SP_1285	16S rRNA methyltransferase GidB	12.5386	9.80697	16.6361	1.69635	0.762434	0.510371	0.98236	621.856	690.901	518.289	0.750163	-0.414724	0.664607	0.866944	913.549	1094.8	641.667	0.586103	-0.770774	0.376292	0.791615	14.1656	21.3012	7.03	0.330028	-1.59934	0.0203733	0.124187	5582.76	6277.97	4887.55	0.778524	-0.361187	0.268517	0.413667
SP_1286	uracil permease	16.4608	5.07016	33.5467	6.61649	2.72607	0.0101943	0.158262	644.92	376.474	1047.59	2.78263	1.47645	0.082603	0.252782	1397	1461.03	1300.96	0.890439	-0.167411	0.902979	1	15.1902	26.7465	3.63388	0.135864	-2.87976	9.68836e-05	0.00178303	5568.76	8472.5	2665.02	0.31455	-1.66864	8.04292e-07	9.03315e-06
SP_1287	signal recognition particle protein	67.4692	65.0742	71.0617	1.09201	0.126986	0.859076	1	2184.66	2163.16	2216.91	1.02485	0.0354061	0.904278	1	2999.8	3166.65	2749.54	0.868282	-0.203764	0.75994	1	50.4001	54.0813	46.7188	0.863863	-0.211126	0.694231	0.926514	16768.3	18233	15303.5	0.83933	-0.252691	0.41891	0.571962
SP_1288	DNA-binding protein	10.5778	11.3416	9.43223	0.831652	-0.265948	0.775364	1	189.678	120.704	293.139	2.42858	1.28011	0.307147	0.554194	294.865	250.274	361.752	1.44542	0.531491	0.605673	0.940707	6.77678	5.39631	8.15724	1.51163	0.596109	0.468197	0.790237	1144.28	1435.59	852.972	0.594162	-0.751072	0.0397952	0.0910538
SP_1289	hypothetical protein	3.04715	1.94476	4.70074	2.41714	1.2733	0.684423	0.989377	108.793	82.7248	147.896	1.7878	0.838188	0.429311	0.676765	202.939	214.595	185.454	0.864207	-0.210551	1	1	3.26668	5.13495	1.39841	0.272331	-1.87657	0.19548	0.51678	907.522	1230.34	584.704	0.475238	-1.07328	0.00390585	0.0142397
SP_1290	hypothetical protein	14.2152	17.4039	9.43212	0.541955	-0.883755	0.591099	0.986362	723.963	1010.02	294.883	0.291958	-1.77617	0.0235552	0.102749	1021.26	1457.59	366.754	0.251616	-1.9907	0.0130029	0.115098	20.2569	28.0484	12.4654	0.444426	-1.16999	0.0428879	0.209942	7768.54	8384.49	7152.59	0.853074	-0.229257	0.460249	0.610839
SP_1291	Cof family protein	18.3165	25.7453	7.17329	0.278626	-1.8436	0.104194	0.59262	633.084	905.596	224.314	0.247698	-2.01335	0.0155668	0.0759531	687.727	960.166	279.069	0.290646	-1.78266	0.0534312	0.280447	16.6235	14.7684	18.4785	1.25122	0.323334	0.640624	0.905914	5973.47	5530.45	6416.48	1.16021	0.214386	0.514463	0.660009
SP_1292	SAP domain-containing protein	30.8043	37.9707	20.0548	0.528164	-0.920941	0.35401	0.913412	775.044	874.508	625.849	0.715659	-0.482656	0.578841	0.80852	767.849	762.053	776.543	1.01901	0.0271749	0.896942	1	20.8004	14.3685	27.2324	1.89529	0.922418	0.162403	0.462687	5292.49	4391.19	6193.8	1.41051	0.496212	0.133911	0.243675
SP_1293	50S ribosomal protein L19	209.719	142.247	310.926	2.18582	1.12818	0.0664767	0.488942	7235.41	5599.82	9688.8	1.7302	0.790936	0.100347	0.28703	13079.8	13800.7	11998.5	0.869413	-0.201886	0.725569	0.99131	171.281	240.36	102.203	0.425209	-1.23376	0.0255145	0.147537	59522.3	79418.6	39625.9	0.498949	-1.00303	0.00758232	0.024331
SP_1294	camphor resistance protein CrcB	8.50361	7.27414	10.3478	1.42255	0.508476	0.671783	0.989377	302.773	288.41	324.317	1.1245	0.16928	0.732391	0.91426	227.725	109.763	404.668	3.68673	1.88234	0.138579	0.485724	3.31664	1.42656	5.20672	3.64984	1.86783	0.180233	0.489314	1336.95	631.306	2042.6	3.23551	1.69399	4.57549e-06	4.26705e-05
SP_1295	camphor resistance protein CrcB	2.68505	2.25694	3.32723	1.47422	0.559957	0.846052	1	185.286	239.938	103.309	0.430565	-1.2157	0.365697	0.619456	98.8745	79.9022	127.333	1.59361	0.672301	0.623168	0.944243	1.80217	1.98626	1.61808	0.814636	-0.295772	0.932612	1	1076.67	457.738	1695.6	3.70429	1.8892	5.47057e-07	6.49319e-06
SP_1296	hypothetical protein	3.59903	2.82382	4.76186	1.68632	0.753878	0.726905	1	136.391	128.189	148.695	1.15997	0.214088	0.772743	0.937243	120.428	77.6157	184.647	2.379	1.25035	0.364007	0.776244	1.45001	0.875154	2.02486	2.31371	1.21021	0.622644	0.897173	675.093	444.731	905.455	2.03596	1.02571	0.00666797	0.022006
SP_1297	flavodoxin	81.3041	83.045	78.6928	0.947592	-0.0776615	0.738237	1	1400.05	695.826	2456.38	3.53016	1.81973	0.00759341	0.0421193	2127.42	1513.16	3048.82	2.01487	1.01069	0.0988626	0.40487	46.6435	33.5758	59.7112	1.7784	0.830583	0.0849584	0.324124	6811.64	8697.69	4925.59	0.56631	-0.820337	0.0108349	0.0324736
SP_1298	DHH subfamily 1 protein	9.88688	11.4925	7.47845	0.650725	-0.619881	0.719789	1	443.599	582.472	235.289	0.403948	-1.30776	0.222908	0.462115	824.747	1177.88	295.041	0.250484	-1.99721	0.0248918	0.17869	13.1068	17.9596	8.25398	0.459585	-1.1216	0.123453	0.395793	5457.81	6791.45	4124.17	0.607258	-0.719618	0.0286995	0.0709139
SP_1299	50S ribosomal protein L31	470.639	414.784	554.423	1.33666	0.418628	0.708398	0.997547	8084.34	1954.35	17279.3	8.84146	3.14428	1.5098e-06	2.43909e-05	13916.4	8925.14	21403.3	2.39809	1.26189	0.0300087	0.198911	228.352	158.227	298.477	1.88639	0.915626	0.0452289	0.216963	32346.6	50885.2	13808.1	0.271357	-1.88173	3.99028e-08	6.12918e-07
SP_1300	hypothetical protein	NA	NA	NA	NA	NA	NA	NA	18.6424	31.0706	0	0	-Inf	0.29067	0.537018	32.5561	54.2602	0	0	-Inf	0.186327	0.564113	0.149172	0.298344	0	0	-Inf	1	1	266.494	312.816	220.172	0.70384	-0.506681	0.193747	0.322244
SP_1302	hypothetical protein	NA	NA	NA	NA	NA	NA	NA	18.2558	30.4263	0	0	-Inf	0.29752	0.545803	25.0538	41.7564	0	0	-Inf	0.257561	0.666531	0.703341	1.40668	0	0	-Inf	0.235347	0.566499	227.985	240.513	215.458	0.895828	-0.158706	0.674414	0.797535
SP_1303	hypothetical protein	NA	NA	NA	NA	NA	NA	NA	0.443577	0.739294	0	0	-Inf	1	1	0.813711	1.35619	0	0	-Inf	1	1	NA	NA	NA	NA	NA	NA	NA	6.46758	7.71321	5.22194	0.677013	-0.562744	0.470335	0.619502
SP_1304	hypothetical protein	NA	NA	NA	NA	NA	NA	NA	0.0353086	0.0588477	0	0	-Inf	1	1	0.0301596	0.0502661	0	0	-Inf	1	1	NA	NA	NA	NA	NA	NA	NA	0.356616	0.295714	0.417517	1.4119	0.497633	1	1
SP_1305	hypothetical protein	NA	NA	NA	NA	NA	NA	NA	0.0328849	0.0548082	0	0	-Inf	1	1	NA	NA	NA	NA	NA	NA	NA	NA	NA	NA	NA	NA	NA	NA	0.195855	0	0.39171	Inf	Inf	0.855336	0.923409
SP_1306	glutamate dehydrogenase	176.716	137.996	234.796	1.70147	0.766781	0.226136	0.834895	5723.03	4650.78	7331.41	1.57638	0.656617	0.139079	0.354761	7598.57	6595.35	9103.38	1.38027	0.464952	0.337594	0.755236	109.922	120.685	99.1588	0.821636	-0.283429	0.668187	0.913659	35427.9	37900.8	32955	0.869507	-0.201731	0.561639	0.700364
SP_1307	hypothetical protein	5.29819	5.59468	4.85345	0.867512	-0.205044	1	1	194.48	223.331	151.202	0.677031	-0.562705	0.747525	0.92356	207.104	220.38	187.188	0.849387	-0.235506	0.994041	1	3.69594	3.38741	4.00447	1.18216	0.241429	0.996117	1	1425.04	1269.54	1580.54	1.24497	0.31611	0.377959	0.532046
SP_1310	IS1381 transposase protein A	11.4587	15.964	4.70074	0.294459	-1.76386	0.231923	0.843113	199.21	233.42	147.896	0.633603	-0.658348	0.774374	0.938253	410.058	559.793	185.454	0.331291	-1.59383	0.17311	0.552102	9.55195	7.64997	11.4539	1.49725	0.582317	0.504487	0.820199	2434.61	3218.61	1650.61	0.512833	-0.96344	0.00712599	0.0231152
SP_1314	IS66 family Orf1	NA	NA	NA	NA	NA	NA	NA	1.68489	2.80815	0	0	-Inf	1	1	2.88968	4.81614	0	0	-Inf	1	1	0.137851	0.275702	0	0	-Inf	1	1	23.8286	27.7551	19.9022	0.717067	-0.47982	0.37555	0.530442
SP_1315	V-type ATP synthase subunit D	NA	NA	NA	NA	NA	NA	NA	6.58696	10.9783	0	0	-Inf	0.423805	0.673266	4.63899	7.73165	0	0	-Inf	0.834608	1	0.139233	0.278466	0	0	-Inf	1	1	61.2224	44.5687	77.8761	1.74733	0.805149	0.0653178	0.137272
SP_1316	V-type ATP synthase subunit B	NA	NA	NA	NA	NA	NA	NA	17.8606	29.7676	0	0	-Inf	0.304734	0.551752	9.2313	15.3855	0	0	-Inf	0.610611	0.942828	0.149172	0.298344	0	0	-Inf	1	1	149.889	88.6953	211.083	2.37986	1.25088	0.0022792	0.00926312
SP_1317	V-type ATP synthase subunit A	NA	NA	NA	NA	NA	NA	NA	27.5993	45.9988	0	0	-Inf	0.180471	0.413298	11.8746	19.791	0	0	-Inf	0.55194	0.921114	NA	NA	NA	NA	NA	NA	NA	220.098	114.177	326.018	2.85537	1.51368	0.000165539	0.000982418
SP_1318	V-type ATP synthase subunit F	NA	NA	NA	NA	NA	NA	NA	1.83582	3.05969	0	0	-Inf	1	1	0.704817	1.17469	0	0	-Inf	1	1	NA	NA	NA	NA	NA	NA	NA	14.1747	6.67387	21.6755	3.24782	1.69947	0.00676362	0.0222157
SP_1319	v-type sodium ATP synthase subunit C	NA	NA	NA	NA	NA	NA	NA	5.88288	9.8048	0	0	-Inf	0.503988	0.754358	2.73445	4.55742	0	0	-Inf	1	1	0.149172	0.298344	0	0	-Inf	1	1	47.8323	26.1997	69.465	2.65137	1.40674	0.00254026	0.0101271
SP_1320	v-type sodium ATP synthase subunit E	NA	NA	NA	NA	NA	NA	NA	2.27896	3.79826	0	0	-Inf	1	1	1.28707	2.14512	0	0	-Inf	1	1	NA	NA	NA	NA	NA	NA	NA	19.5863	12.2547	26.9178	2.19652	1.13522	0.0428728	0.0968231
SP_1321	V-type ATP synthase subunit K	NA	NA	NA	NA	NA	NA	NA	3.22609	5.37682	0	0	-Inf	0.938965	1	1.1134	1.85567	0	0	-Inf	1	1	0.139233	0.278466	0	0	-Inf	1	1	24.4123	10.6501	38.1746	3.58445	1.84175	0.000710817	0.00347751
SP_1322	V-type ATP synthase subunit I	NA	NA	NA	NA	NA	NA	NA	8.86276	14.7713	0	0	-Inf	0.590877	0.815489	3.94467	6.57446	0	0	-Inf	0.947836	1	NA	NA	NA	NA	NA	NA	NA	71.2349	37.834	104.636	2.76566	1.46762	0.000873661	0.00415735
SP_1323	hypothetical protein	NA	NA	NA	NA	NA	NA	NA	1.07326	1.78877	0	0	-Inf	1	1	0.531776	0.886293	0	0	-Inf	1	1	NA	NA	NA	NA	NA	NA	NA	8.88135	5.11266	12.65	2.47425	1.30699	0.0566934	0.121345
SP_1324	ROK family protein	NA	NA	NA	NA	NA	NA	NA	4.3127	7.18783	0	0	-Inf	0.729776	0.912877	2.07377	3.45628	0	0	-Inf	1	1	NA	NA	NA	NA	NA	NA	NA	35.4116	19.8897	50.9336	2.56081	1.3566	0.00622121	0.0208271
SP_1325	Gfo/Idh/MocA family oxidoreductase	0.938405	0.566882	1.49569	2.63845	1.39969	0.82312	1	41.1672	37.2403	47.0577	1.26362	0.337568	0.71249	0.90102	34.6518	18.4142	59.0082	3.20449	1.6801	0.349831	0.763253	0.341242	0.275702	0.406781	1.47544	0.561142	1	1	185.09	106.284	263.895	2.48291	1.31203	0.00110292	0.00499781
SP_1326	neuraminidase	0.256404	0	0.64101	Inf	Inf	0.761388	1	33.4992	42.387	20.1676	0.475797	-1.07158	0.886962	1	21.917	19.6688	25.2892	1.28575	0.362613	0.835614	1	0.275702	0.551405	0	0	-Inf	0.666246	0.913659	206.806	113.37	300.242	2.64834	1.40509	0.000473143	0.00242254
SP_1327	hypothetical protein	0.512808	0	1.28202	Inf	Inf	0.639827	0.986362	18.9762	4.73681	40.3352	8.51526	3.09005	0.188639	0.422303	21.8921	2.76788	50.5785	18.2734	4.19167	0.128719	0.468458	NA	NA	NA	NA	NA	NA	NA	24.7509	15.9396	33.5623	2.1056	1.07423	0.045232	0.101384
SP_1328	sodium:solute symporter family protein	NA	NA	NA	NA	NA	NA	NA	11.656	19.4266	0	0	-Inf	0.469438	0.718963	5.97969	9.96614	0	0	-Inf	0.643546	0.956218	NA	NA	NA	NA	NA	NA	NA	97.6476	57.5018	137.793	2.39633	1.26083	0.00304188	0.0117894
SP_1329	N-acetylneuraminate lyase	NA	NA	NA	NA	NA	NA	NA	4.72773	7.87955	0	0	-Inf	0.66921	0.870494	3.93164	6.55273	0	0	-Inf	0.947836	1	NA	NA	NA	NA	NA	NA	NA	46.85	37.8238	55.8762	1.47727	0.562938	0.245785	0.384891
SP_1330	N-acetylmannosamine-6-phosphate 2-epimerase	NA	NA	NA	NA	NA	NA	NA	2.04999	3.41665	0	0	-Inf	1	1	3.06238	5.10396	0	0	-Inf	1	1	NA	NA	NA	NA	NA	NA	NA	26.8353	29.5148	24.1558	0.818428	-0.289072	0.60513	0.742724
SP_1331	phosphosugar-binding transcriptional regulator	NA	NA	NA	NA	NA	NA	NA	4.00291	6.67151	0	0	-Inf	0.789579	0.947313	4.34055	7.23426	0	0	-Inf	0.877208	1	NA	NA	NA	NA	NA	NA	NA	44.5028	41.7116	47.294	1.13383	0.181209	0.739278	0.846023
SP_1332	hypothetical protein	NA	NA	NA	NA	NA	NA	NA	2.39884	3.99807	0	0	-Inf	1	1	1.66962	2.78271	0	0	-Inf	1	1	NA	NA	NA	NA	NA	NA	NA	22.1334	15.9975	28.2693	1.7671	0.821384	0.131913	0.24067
SP_1333	hypothetical protein	NA	NA	NA	NA	NA	NA	NA	1.00808	1.68013	0	0	-Inf	1	1	0.587971	0.979951	0	0	-Inf	1	1	NA	NA	NA	NA	NA	NA	NA	8.78217	5.64176	11.9226	2.11327	1.07948	0.121493	0.226202
SP_1334	hypothetical protein	NA	NA	NA	NA	NA	NA	NA	2.54826	4.24711	0	0	-Inf	1	1	1.43626	2.39377	0	0	-Inf	1	1	0.137851	0.275702	0	0	-Inf	1	1	21.9233	13.8449	30.0017	2.16698	1.11569	0.0410575	0.0934304
SP_1335	hypothetical protein	NA	NA	NA	NA	NA	NA	NA	2.44022	4.06703	0	0	-Inf	1	1	1.84679	3.07798	0	0	-Inf	1	1	NA	NA	NA	NA	NA	NA	NA	23.1697	17.6211	28.7183	1.62977	0.704668	0.197381	0.326209
SP_1336	type II DNA modification methyltransferase Spn5252IP	NA	NA	NA	NA	NA	NA	NA	13.0577	21.7628	0	0	-Inf	0.421503	0.671968	10.3292	17.2153	0	0	-Inf	0.611237	0.942828	0.277084	0.554169	0	0	-Inf	0.666593	0.913659	126.533	99.0656	154	1.55452	0.63647	0.125443	0.231699
SP_1337	IS1380-Spn1 transposase	2.32244	3.72828	0.21367	0.0573106	-4.12505	0.289357	0.871873	69.8095	111.867	6.72253	0.0600937	-4.05664	0.0956986	0.277407	83.8134	134.069	8.42975	0.0628761	-3.99134	0.0999987	0.406154	3.05052	3.42716	2.67387	0.7802	-0.358084	0.85986	1	781.325	769.813	792.837	1.02991	0.0425164	0.914409	0.960666
SP_1338	hypothetical protein	0.340129	0.566882	0	0	-Inf	0.829618	1	42.9083	71.5138	0	0	-Inf	0.0913973	0.269409	10.7016	17.836	0	0	-Inf	0.597813	0.936858	0.342624	0.278466	0.406781	1.46079	0.546749	1	1	303.781	102.561	505.001	4.92392	2.29981	1.38953e-08	2.45995e-07
SP_1339	hypothetical protein	12.3053	19.0843	2.1367	0.111961	-3.15893	0.0155577	0.206058	735.637	1181.25	67.2253	0.0569105	-4.13516	1.50199e-06	2.43909e-05	159.429	209.517	84.2975	0.402342	-1.31351	0.484204	0.875092	8.83761	3.93881	13.7364	3.48745	1.80217	0.0202998	0.124134	4787.95	1207.3	8368.59	6.93168	2.79321	3.39256e-15	1.09032e-13
SP_1340	hypothetical protein	16.4692	23.7857	5.49441	0.230996	-2.11406	0.091854	0.562374	1790.86	2869.94	172.242	0.0600159	-4.05851	5.3405e-12	1.95256e-10	403.585	529.322	214.979	0.406139	-1.29995	0.27309	0.68899	13.4752	9.88376	17.0666	1.72673	0.788044	0.301909	0.64349	11687.1	3048.75	20325.5	6.66682	2.737	5.78683e-17	2.19794e-15
SP_1341	ABC transporter ATP-binding protein	9.73993	11.0236	7.81441	0.70888	-0.496388	0.818641	1	1402.34	2175.4	242.738	0.111583	-3.16381	1.43716e-07	2.87985e-06	324.757	341.691	299.356	0.8761	-0.190832	0.950955	1	6.96019	6.02169	7.89869	1.31171	0.391444	0.763245	0.968116	8682.54	1965.92	15399.2	7.83303	2.96957	1.48911e-18	7.58719e-17
SP_1342	drug efflux ABC transporter ATP-binding protein/permease	24.7097	34.4063	10.1648	0.295435	-1.75909	0.0875389	0.556371	1409.79	2139.1	315.813	0.147638	-2.75986	2.68186e-06	4.07956e-05	380.949	375.193	389.582	1.03835	0.0542942	0.919998	1	16.1336	7.61575	24.6515	3.23691	1.69462	0.0155998	0.101213	8650.99	2159.92	15142.1	7.01048	2.80951	5.001e-17	1.97115e-15
SP_1343	prolyl oligopeptidase	35.7161	51.8345	11.5384	0.222602	-2.16746	0.0116641	0.172593	2731.73	4313.78	358.656	0.0831419	-3.58828	2.0534e-13	8.73323e-12	507.724	551.072	442.701	0.803345	-0.315908	0.809511	1	22.5789	7.95385	37.2039	4.67747	2.22573	0.000403013	0.00571383	16840.4	3165.31	30515.5	9.6406	3.26912	2.82276e-22	2.28016e-20
SP_1344	hypothetical protein	39.5238	58.6488	10.8362	0.184765	-2.43624	0.00673086	0.113824	4905.14	7948.95	339.433	0.0427017	-4.54956	7.91397e-21	7.49669e-19	983.307	1356.7	423.221	0.31195	-1.68061	0.0420545	0.244033	34.2988	26.5677	42.0299	1.58199	0.661741	0.292047	0.630694	32022.2	7803.98	56240.4	7.20663	2.84932	2.00411e-15	6.64537e-14
SP_1345	hypothetical protein	184.143	164.008	214.345	1.30692	0.386172	0.66945	0.989377	10038.1	12275.2	6682.48	0.544388	-0.877293	0.0554543	0.191336	6340.55	5047.03	8280.81	1.64073	0.714336	0.177433	0.557381	102.795	87.7004	117.889	1.34423	0.426778	0.340378	0.677217	57982.1	29077	86887.3	2.98818	1.57927	3.41412e-05	0.000245935
SP_1346	hypothetical protein	NA	NA	NA	NA	NA	NA	NA	9.08946	15.1491	0	0	-Inf	0.580165	0.808739	2.83349	4.72249	0	0	-Inf	1	1	NA	NA	NA	NA	NA	NA	NA	67.262	27.2332	107.291	3.9397	1.97809	1.1232e-05	9.16548e-05
SP_1347	hypothetical protein	NA	NA	NA	NA	NA	NA	NA	2.09466	3.4911	0	0	-Inf	1	1	0.767024	1.27837	0	0	-Inf	1	1	NA	NA	NA	NA	NA	NA	NA	16.0716	7.39575	24.7476	3.34619	1.74252	0.00340887	0.012854
SP_1348	hypothetical protein	NA	NA	NA	NA	NA	NA	NA	3.65515	6.09192	0	0	-Inf	0.847581	0.985142	1.9947	3.32451	0	0	-Inf	1	1	NA	NA	NA	NA	NA	NA	NA	31.2051	19.2344	43.1757	2.24471	1.16653	0.0191393	0.0515898
SP_1349	hypothetical protein	NA	NA	NA	NA	NA	NA	NA	4.56853	7.61422	0	0	-Inf	0.685211	0.884437	1.90297	3.17161	0	0	-Inf	1	1	NA	NA	NA	NA	NA	NA	NA	36.0921	18.2603	53.9238	2.95306	1.56221	0.00155721	0.00669344
SP_1350	hypothetical protein	NA	NA	NA	NA	NA	NA	NA	1.83612	3.0602	0	0	-Inf	1	1	1.02418	1.70697	0	0	-Inf	1	1	NA	NA	NA	NA	NA	NA	NA	15.7602	9.84988	21.6705	2.20008	1.13756	0.0572746	0.122338
SP_1351	hypothetical protein	NA	NA	NA	NA	NA	NA	NA	2.33368	3.88947	0	0	-Inf	1	1	1.08452	1.80753	0	0	-Inf	1	1	NA	NA	NA	NA	NA	NA	NA	18.9035	10.3312	27.4758	2.65951	1.41116	0.0135281	0.0392504
SP_1352	IS1380-Spn1 transposase	2.11747	2.51164	1.52622	0.60766	-0.718664	0.903683	1	74.3775	92.0334	47.8935	0.520392	-0.942329	0.793007	0.949554	87.9629	106.701	59.8552	0.56096	-0.834031	0.842933	1	1.62581	1.44644	1.80519	1.24802	0.319645	0.930756	1	632.062	612.231	651.893	1.06478	0.0905585	0.82136	0.903526
SP_1353	hypothetical protein	NA	NA	NA	NA	NA	NA	NA	1.72323	2.87205	0	0	-Inf	1	1	5.35021	8.91702	0	0	-Inf	0.738983	0.994408	NA	NA	NA	NA	NA	NA	NA	35.6833	51.031	20.3355	0.398493	-1.32737	0.00829	0.026081
SP_1354	50S ribosomal protein L7/L12	223.007	202.815	253.295	1.2489	0.320655	0.771657	1	4889.58	2887.41	7892.83	2.73353	1.45077	0.00471657	0.0295175	7892.49	6638.02	9774.2	1.47246	0.558227	0.286823	0.708226	124.964	104.083	145.845	1.40124	0.486707	0.263963	0.595783	29296.2	38157.8	20434.7	0.53553	-0.90096	0.00707248	0.0229773
SP_1355	50S ribosomal protein L10	399.753	216.869	674.08	3.10823	1.6361	0.00551354	0.101186	9703.82	2165.82	21010.8	9.70109	3.27815	1.38795e-06	2.29563e-05	16250.7	9731.88	26028.9	2.6746	1.41933	0.0175512	0.143782	160.831	165.781	155.881	0.940281	-0.0888356	0.987367	1	35558	55791.6	15324.4	0.274673	-1.86422	1.11619e-07	1.55137e-06
SP_1356	chlorohydrolase	34.6158	38.6047	28.6323	0.741677	-0.431136	0.546901	0.986362	988.907	1052.86	892.97	0.848134	-0.237637	0.785539	0.944642	1761.79	2198.27	1107.08	0.503613	-0.989613	0.126688	0.46473	30.681	33.6299	27.7322	0.824631	-0.278179	0.691685	0.926514	10043.7	12647.9	7439.63	0.588213	-0.765589	0.013748	0.0396679
SP_1357	ABC transporter ATP-binding protein/permease	32.057	29.3544	36.111	1.23017	0.298862	0.790072	1	947.634	830.124	1123.9	1.35389	0.437111	0.528753	0.768961	1658.38	1837.56	1389.61	0.756226	-0.40311	0.558605	0.921114	27.4212	33.7596	21.0828	0.624497	-0.679233	0.26129	0.593478	8220.31	10570	5870.64	0.555407	-0.848382	0.00743585	0.0239783
SP_1358	ABC transporter ATP-binding protein/permease	26.5002	19.8895	36.4162	1.83092	0.872572	0.377799	0.932039	1035.77	970.29	1134	1.16872	0.224932	0.722518	0.908562	1318.51	1262.13	1403.08	1.11168	0.152746	0.798819	1	17.0122	19.7421	14.2824	0.723446	-0.467042	0.520028	0.830136	7060.63	7253.78	6867.48	0.946744	-0.078954	0.795869	0.887635
[truncated: 839 more rows]
